# Supplementary material for: Morphological Characterization of Plasma-Derived Nanoparticles Isolated by High-Speed Ultracentrifugation: A Scanning Electron Microscopy Study
Source: Int J Mol Sci. 2025 Sep 26;26(19):9422. doi: 10.3390/ijms26199422 (PMC12524877; doi:10.3390/ijms26199422)
Supplement: Supplementary file 1 [file ijms-26-09422-s001.zip]

Archive with 3 entries (3 files):
- supl clin data.pdf
- Supl DLS Ex&SU.xls
- supl LVSEM particle size.xlsx
