# Supplementary material for: Morphological Characterization of Plasma-Derived Nanoparticles Isolated by High-Speed Ultracentrifugation: A Scanning Electron Microscopy Study
Source: Int J Mol Sci. 2025 Sep 26;26(19):9422. doi: 10.3390/ijms26199422 (PMC12524877; doi:10.3390/ijms26199422)
Supplement: Supplementary file 1 [file ijms-26-09422-s001.zip › Supl DLS Ex&SU.xls]

## Sheet: FCE (exomeres)
hydrodynamic diametr nm	Donor 1	Donor 2	Donor 3	Donor 4	Donor 5	Donor 6
1.01266	0	0	0	0	0	0
1.17803	0	0	0	0	0	0
1.3704	0	0	0	0	0	0
1.59418	0	0	0	0	0	0
1.8545	0	0	0	0	0	0
2.15734	0	0	0	0	0	0
2.50962	0	0	0	0	0	0
2.91943	0	0	0	0	0	0
3.39617	0	0	0	0	0	0
3.95075	0	0	0	0	0	0
4.5959	0	0	0	0	0	0
5.34639	0	0	0	0	0	0
6.21944	0	0	0.0166241	0.0123698	0	0
7.23506	0	0	0.0537369	0.0477237	0.0224858	0
8.41652	0	0.0085981	0.0878998	0.0810686	0.0602655	0.0322238
9.79091	0.0166942	0.0638075	0.108955	0.101161	0.0906722	0.071438
11.3897	0.0484672	0.112296	0.115457	0.106256	0.105267	0.0983103
13.2496	0.0744709	0.133995	0.109802	0.0988987	0.104159	0.107612
15.4133	0.0868287	0.130013	0.0956768	0.083139	0.0910763	0.101306
17.9302	0.0856815	0.109027	0.0768439	0.0631647	0.0708039	0.0841212
20.8582	0.0745229	0.0805186	0.0565756	0.0426375	0.0479628	0.0613524
24.2642	0.0577496	0.0520356	0.037425	0.0244071	0.026492	0.0378485
28.2265	0.0394631	0.0284187	0.0211988	0.0104773	0.0096003	0.0176665
32.8358	0.0229044	0.0119565	0.00907952	0.00215423	7.79295e-05	0.00418456
38.1978	0.0102399	0.0029433	0.0018657	0	0	0
44.4354	0.00256487	0.000355009	0	0	0	0
51.6915	0	0.00247826	0	0.000186933	0	0
60.1326	0.00138576	0.0074122	0	0.00371838	0	0
69.952	0.00609077	0.0134126	0.000156862	0.00888888	0.00230849	0.00194088
81.375	0.0127184	0.0190861	0.00264865	0.0140568	0.00787727	0.00749082
94.6632	0.0198398	0.0234623	0.00612196	0.0180332	0.0143488	0.013905
110.121	0.0262109	0.0259807	0.00945515	0.0200503	0.0201006	0.0191937
128.104	0.0308884	0.0264293	0.0119293	0.019733	0.0242487	0.0222501
149.023	0.0332899	0.0248626	0.0131207	0.0170884	0.0264157	0.0226326
173.358	0.0332031	0.0215258	0.0128345	0.0125223	0.0265767	0.0204115
201.667	0.0307525	0.0168049	0.01108	0.00693086	0.0249528	0.0160642
234.598	0.0263368	0.0112306	0.00808883	0.00193939	0.0219243	0.0104128
272.907	0.0205527	0.00558839	0.00440883	0	0.017956	0.00464618
317.472	0.0141256	0.00119313	0.00112857	0	0.0135347	0.000475978
369.314	0.00787746	0	0	0	0.00912419	0
429.622	0.00277283	0	0	0	0.00514645	0
499.778	0	0	0	0	0.00200187	0
581.391	0	0	0	0	0.000138116	0
676.33	0	0	0	0	0	0
786.772	0	0	0	0	0	0
915.25	0	0	0	0	0	0
1064.71	0	0	0	0	0	0

## Sheet: FCS (supermeres)
hydrodynamic diametr nm	Donor 1	Donor 2	Donor 3	Donor 4	Donor 5	Donor 6
1.01266	0	0	0	0	0	0
1.17803	0	0	0	0	0	0
1.3704	0	0	0	0	0	0
1.59418	0	0	0	0	0	0
1.8545	0	0	0	0	0	0
2.15734	0	0	0	0	0	0
2.50962	0	0	0	0	0	0
2.91943	0	0	0	0	0	0
3.39617	0	0	0	0	0	0
3.95075	0	0	0	0	0	0
4.5959	0	0	0	0	0	0
5.34639	0	0	0	0	0	0
6.21944	0	0	0	0	0	0
7.23506	0	0	0	0	0	0
8.41652	0.126055	0	0	0	0	0
9.79091	0.128587	0.0225501	0	0.0501741	0.0544699	0.0313959
11.3897	0.017745	0.112686	0.0202513	0.163668	0.131951	0.102535
13.2496	0	0.143788	0.102338	0.17957	0.149205	0.13741
15.4133	0	0.0883288	0.139009	0.0950691	0.0957794	0.116677
17.9302	0	0.00298192	0.106921	0	0.017989	0.0583541
20.8582	0	0	0.0397835	0	0	0.00248807
24.2642	0	0	0	0	0	0
28.2265	0	0	0	0	0	0
32.8358	0	0	0	0	0	0
38.1978	0	0	0	0	0	0
44.4354	0	0	0	0	0	0
51.6915	0	0	0	0	0	0
60.1326	0.0489601	0	0	0.033481	0	0
69.952	0.115391	0	0	0.0857996	0	0
81.375	0.1141	0	0.0223575	0.107031	0	0
94.6632	0.0465523	0	0.0652921	0.0791983	0	0.0117502
110.121	0	0	0.091101	0.0228956	0	0.0367572
128.104	0	0.0493759	0.0810478	0	0.0188549	0.0519499
149.023	0	0.0854068	0.0396847	0	0.0433266	0.0465694
173.358	0	0.0719635	0	0	0.0458783	0.0233137
201.667	0	0.0222829	0	0	0.0240331	0
234.598	0	0	0	0	0	0
272.907	0	0	0	0	0	0
317.472	0	0	0	0	0	0
369.314	0	0	0	0	0	0
429.622	0	0	0	0	0	0
499.778	0	0	0	0	0	0
581.391	0	0	0	0	0	0
676.33	0	0	0	0	0	0
786.772	0	0	0	0	0	0
915.25	0	0	0	0	0	0
1064.71	0	0	0	0	0	0
