# Supplementary material for: Morphological Characterization of Plasma-Derived Nanoparticles Isolated by High-Speed Ultracentrifugation: A Scanning Electron Microscopy Study
Source: Int J Mol Sci. 2025 Sep 26;26(19):9422. doi: 10.3390/ijms26199422 (PMC12524877; doi:10.3390/ijms26199422)
Supplement: Supplementary file 1 [file ijms-26-09422-s001.zip › supl LVSEM particle size.xlsx]

## Sheet: Supermeres
patient 1	patient 2	patient 3	patient 4	patient 5	patient 6
supermeres	supermeres	supermeres	supermeres	supermeres	supermeres
Feret diameter	Feret diameter	Feret diameter	Feret diameter	Feret diameter	Feret diameter
47.17	63.846	39.833	88.487	35.491	20.511
74.174	42.396	39.834	117.771	44.63	27.559
67.66	26.991	51.66	40.961	41.628	20.511
51.07	32.025	35.744	68.246	46.208	15.732
68.93	29.12	34.419	59.642	28.93	28.533
45.85	18.904	39.346	21.45	60.55	17.937
29.89	39.997	53.52	43.903	41.6	19.596
26.05	43.878	38.649	29.212	21.61	26.453
31.12	29.069	31.101	20.267	79.092	15.893
59.42	28.883	34.137	21.645	55.303	23.552
25.12	28.291	43.514	21.418	44.479	21.958
25.7	41.682	33.422	20.267	99.74	21.9
30.28	41.601	50.657	19.008	31.73	21.066
34.93	40.497	56.877	24.807	11.349	18.476
29.53	36.121	62.836	13.689	9.795	26.646
38.01	33.56	52.355	28.188	11.421	20.176
36.89	34.801	70.703	23.631	120.75	16.16
11.7	41.513	65.108	26.031	27.13	14.341
25.94	26.782	50.334	21.851	52.63	29.46
26.93	27.594	55.947	25.973	16.67	14.371
17.76	29.173	65.307	26.389	23.69	25.684
17.385	34.118	45.224	23.392	18.63	47.213
28.922	22.687	37.427	30.29	34.85	28.533
9.29	32.497	42.422	14.82	60.61	25.13
16.824	27.246	37.068	31.705	22.37	22.946
20.671	21.374	48.943	17.531	18.43	18.476
16.423	30.415	62.105	36.342	56.164	29.748
15.048	38.739	53.296	14.338	63.266	26.129
28.499	23.608	34.201	14.895	62.388	12.394
18.349	19.236	45.332	33.049	43.703	16.448
35.886	32.344	46.144	32.653	75.885	32.543
45.549	22.315	56.529	30.287	38.888	30.764
24.923	51.651	49.634	27.758	66.26	21.487
30.094	25.335	85.855	38.411	47.727	18.955
84.4	25.826	83.516	31.96	56.49	22.343
46.17	25.335	43.563	36.749	58.856	33.372
31.154	25.154	25.946	22.931	68.68	21.958
22.664	26.738	33.358	29.75	48.01	19.044
15.649	36.255	48.169	39.625	14.42	33.7
25.399	20.25	33.135	28.753	11.31	15
13.215	39.08	61.824	15.841	27.54	11.91
79.81	24.779	39.196	21.838	24.728	17.9
44.55	35.856	25.332	28.861	33.913	25.85
21.93	42.137	23.9	22.379	25.31	9.58
41.422	16.975	17.314	31.302	30.58	25.14
46.707	30.693	24.767	15.939	31.999	16.85
58.393	27.694	18.121	25.016	36.86	7.89
33.436	25.441	19.479	19.172	26.32	24.48
16.764	24.645	15.442	26.784	34.051	11.77
23.936	33.647	19.016	27.228	34.453	28.25
70.852	46.028	14.588	26.784	31.194	13.74
20.131	27.083	19.134	26.472	46.976	17.15
36.136	33.678	23.841	21.233	29.507	25.95
21.147	27.832	21.273	34.301	30.298	39.47
17.971	25.612	97.229	27.852	30.123	18.33
48.852	42.267	59.667	20.156	42.15	24.26
17.71	36.496	94.765	18.685	20.6	17.65
30.01	19.654	66.408	25.129	22.93	13.22
36.796	30.095	20.228	15.571	44.05	25.55
26.957	52.54	43.34	16.738	14.96	23.68
47.938	23.687	48.953	29.14	35.02	14.71
55.685	29.705	46.441	24.323	28.91	28.86
40.049	24.001	16.895	34.507	27.74	20.59
44.668	30.899	16.203	23.966	10.96	20.55
34.757	38.362	24.477	31.843	30.67	10.02
37.713	30.669	19.006	22.861	55.94	13.09
29.09	20.238	25.453	33.218	22.55	35.52
17.841	20.515	14.398	27.01	19.97	21.42
52.35	31.933	19.665	30.175	11.88	23.68
34.622	43.73	21.986	18.8	12.23	21.05
26.492	30.99	21.225	34.507	36.402	21.09
43.67	33.613	20.581	29.888	32.15	41.88
59.15	36.086	23.306	20.761	29.384	32.08
21.25	23.887	56.194	38.965	32.732	27.61
46.89	25.21	37.371	34.24	21.449	16.93
35.23	28.719	25.039	40.484	21.339	8.21
30.43	31.212	25.835	41.755	28.979	10.71
22.92	27.487	34.833	31.383	24.757	18.73
18.03	24.801	33.907	50.397	35.348	10.47
25.2	36.878	38.138	28.238	31.481	33.11
31.02	31.383	25.947	44.685	34.809	31.41
49.05	26.297	24.256	21.299	29.277	35.47
37.41	29.396	19.886	13.294	21.486	37.68
36.07	36.125	21.134	14.119	35.944	10.71
30.13	32.866	17.038	29.648	23.849	9.37
38.34	40.335	27.34	24.47	32.002	11.1
28.85	34.946	21.04	14.948	18.828	25.08
34.52	28.249	17.038	32.811	18.533	27.4
35.41	28.171	18.902	28.974	18.533	16.93
33.68	33.2	11.688	31.778	32.174	17.42
37.79	34.683	22.518	25.939	25.105	20.82
31.15	33.409	13.366	32.979	24.112	14.69
57.613	31.63	32.458	25.939	36.206	23.23
69.576	33.753	25.241	18.889	30.772	17.42
31.131	25.901	21.134	20.031	34.146	39.05
32.628	24.048	23.377	30.872	20.587	20.94
20.66	38.851	17.192	14.948	22.243	26.14
19.015	39.147	16.209	31.427	29.277	18.91
30.065	29.746	25.448	14.907	28.384	16.88
30.148	31.262	21.534	24.267	54.066	23.7
20.043	39.807	27.745	20.276	54.543	16.63
56.557	32.854	18.798	16.704	30.151	23.88
53.454	37.754	13.801	25.337	50.978	11.62
25.55	31.18	21.071	22.906	57.153	24.16
24.135	39.561	23.6	21.14	57.42	37.46
38.095	35.366	27.531	27.778	50.6	30.98
36.203	27.328	17.495	28.974	21.79	18.23
42.812	39.076	19.484	41.446	33.71	10.47
30.479	39.96	24.178	30.206	19.34	24.26
54.2	25.47	19.785	25.527	30.292	15.64
20.66	45.128	22.923	28.02	26.345	22.68
23.071	34.786	20.662	24.306	28.956	17.66
25.55	20.135	24.2	30.769	36.754	42.24
17.502	21.484	29.674	30.056	28.387	22.08
41.32	25.713	59.433	21.815	32.873	21.14
25.55	23.026	25.708	31.804	45.065	20.16
28.078	47.715	19.396	15.196	27.3	15.15
59.161	48.04	21.199	42.087	30.522	22.98
34.788	43.724	23.734	27.317	35.725	31.63
44.14	24.02	32.518	15.398	31.127	30.98
27.262	24.975	49.89	35.913	46.339	33.72
40.892	25.713	22.321	23.85	33.015	25.52
35.924	20.595	17.112	27.111	17.797	18.73
32.319	37.918	40.157	21.777	25.262	40.09
58.65	45.891	27.244	29.565	16.437	24.71
31.372	30.86	23.734	21.226	29.355	27.79
26.229	31.778	30.251	40.616	24.13	31.2
31.452	19.333	31.887	26.213	21.582	14.69
75.162	32.45	21.721	31.857	21.69	24.68
80.827	34.176	27.43	32.154	34.599	19.87
40.086	28.182	17.868	22.39	24.608	29.9
35.17	38.104	19.132	30.769	24.608	25.22
51.24	28.182	19.132	42.617	26.078	38.55
29.3	34.956	34.284	21.832	18.44	18.91
34.3	36.416	21.767	16.667	19.304	24.5
23.46	30.332	32.518	19.059	40.55	29.9
44.94	33.912	25.509	33.725	43.219	22.68
45.17	27.143	29.398	24.76	25.262	18.37
36.26	33.753	22.861	30.769	24.13	41.58
41.25	23.14	40.785	29.93	67.01	25.22
31.22	45.891	22.994	16.667	38.183	13.99
24.2	24.644	27.244	37.706	27.68	31.63
40.51	26.943	21.39	23.395	18.02	13.24
72.78	41.749	16.691	34.639	21.21	11.97
21.32	56.845	36.44	17.438	31.25	22.68
38.4	31.008	29.674	23.64	20.79	38.2
32.41	27	21.721	29.737	30.4	16.93
49.49	39.001	23.214	20.271	26.83	19.52
36.58	33.039	19.396	29.009	36.68	38.96
27.15	36.925	22.321	27.407	34.58	20.98
30.15	32.859	28.413	23.64	37.86	24.68
46.33	40.924	19.862	29.902	32.89	39.05
46.11	25.266	18.262	32.154	37.04	14.52
21.2	29.31	37.935	22.718	67.56	37.82
34.96	45.17	32.834	20.87	31.25	27.97
25.12	29.197	37.24	33.554	21.21	18.18
24.82	35.71	21.462	38.419	23.14	16.43
30.57	33.697	42.923	34.875	38.89	15.64
41.25	28.47	43.642	31.845	59.26	24.98
43.17	27.215	34.928	31.43	40.87	13.05
37.2	33.121	31.715	27.045	33.29	19.48
48.09	28.531	39.479	39.055	22.22	11.1
38.4	29.077	28.577	32.281	20.63	45.18
59.71	34.465	29.938	17.248	29.22	20.16
45.22	37.801	40.934	30.474	41.16	23.12
27.718	31.268	28.577	25.545	20.15	19.48
48.942	23.046	18.401	25.448	24.3	18.46
22.611	38.356	29.478	20.271	19.88	10.14
30.99	24.528	29.009	28.205	27.2	18.59
19.015	39.976	19.261	38.568	32.63	22.08
33.36	27.423	21.462	26.678	36.8	21.42
16.891	28.516	30.177	31.716	28.3	18.91
28.621	36.083	49.068	39.578	22.61	18.73
14.458	15.634	26.899	29.263	15.25	26.14
45.222	37.3	38.204	24.087	34.58	45.92
38.362	27.764	50.601	32.051	28.901	22.34
22.423	34.958	48.04	27.407	43.054	28.75
33.36	26.196	39.686	32.051	58.445	34.29
30.065	27.165	43.438	27.166	25.961	16.43
18.487	29.168	42.384	29.235	35.566	42.72
31.711	39.084	38.041	29.515	45.399	16.27
23.887	28.267	39.212	27.616	35.534	12.86
26.253	31.788	44.15	33.259	55.41	13.81
36.898	34.502	32.563	29.93	22.34	24.5
35.334	34.371	48.04	39.764	31.56	22.12
16.807	21.697	41.679	41.045	33.71	17.41
21.391	35.019	50.571	25.545	27.94	15.15
27.359	25.742	43.867	18.929	15.83	15.15
16.807	33.622	34.786	19.059	19.3	12.86
40.685	32.9	34.831	17.438	14.39	28.6
24.064	34.153	37.794	19.528	33.96	24.5
22.549	30.635	37.254	23.951	25.13	20.16
13.126	28.188	36.407	31.716	60.65	26.01
30.853	30.976	36.364	34.993	18.03	32.85
31.711	16.949	33.321	27.196	24.42	18.37
30.299	26.475	30.074	24.493	62.73	18.04
16.807	31.844	30.383	38.118	17.39	11.62
22.86	31.98	46.355	22.132	26.76	10.47
22.611	22.803	45.024	37.706	20.76	49.42
38.362	39.677	32.226	35.274	19.36	13.24
17.14	32.381	51.578	23.64	23.73	15.64
35.652	30.177	50.847	27.196	16.28	59.75
26.84	42.256	41.341	28.117	23.95	10.47
39.32	39.37	45.575	31.009	25.17	18.73
42.02	29.42	39.843	20.672	20.75	6.99
24.8	36.899	38.041	36.98	30.59	16.93
44.64	24.808	53.127	25.959	27.94	34.29
39.16	39.649	49.068	25.769	18.43	14.69
35.44	39.326	36.407	27.407	27.94	13.99
36.81	36.813	39.489	25.959	25.313	29.18
41.06	25.016	36.364	22.934	35.97	37.46
55.78	36.207	37.546	18.356	31.69	17.66
25.75	35.164	34.483	25.801	58.2	14.71
28.79	24.693	51.059	19.273	35.54	17.66
65.7	40.664	41.523	35.76	28.56	12.99
49.8	26.401	25.104	34.065	23.74	15.85
32.92	34.134	29.26	30.393	20.45	39.5
51.9	25.718	54.139	27.045	50.69	25.97
41.68	31.579	39.316	50.718	16.28	23.23
31.64	27.901	35.877	29.515	18.03	19.974
29.45	32.058	39.693	31.299	20.75	20.421
26.54	36.719	39.089	26.305	25.62	35.604
41.68	30.346	26.091	25.673	37.52	36.481
44.78	35.234	38.553	28.667	18.43	24.662
32.19	54.556	32.94	39.223	14.49	27.105
30.35	29.323	46.424	31.009	35.566	41.934
31.64	40.08	40.213	30.474	28.954	45.992
32.78	57.873	33.12	27.735	26.256	24.57
37.635	62.586	22.414	30.039	24.567	31.282
41.021	46.145	28.902	50	26.268	24.54
92.362	27.15	38.553	33.333	30.012	33.015
78.217	39.912	51.753	49.868	22.87	19.4
35.501	34.461	33.164	29.263	31.53	21.428
33.539	34.933	48.796	20.553	43.45	17.865
40.768	34.579	39.013	27.407	22.87	22.12
48.224	38.661	45.811	31.664	33.14	36.087
63.726	30.656	40.581	42.307	50.73	29.165
94.924	25.077	33.477	35.92	44.29	36.44
50.023	36.866	44.159	24.893	21.72	28.723
91.538	25.077	39.693	29.902	20.01	18.24
85.736	23.937	46.902	33.284	18.63	43.984
80.659	28.531	43.957	51.569	35.522	15.713
55.152	47.581	40.25	32.154	22.6	29.499
37.969	27.787	45.741	29.515	36.385	22.922
52.595	20.898	44.529	28.81	44.894	22.558
77.879	38.488	45.666	36.98	43.973	34.574
41.383	28.47	30.099	24.19	45.853	23.602
45.048	35.28	26.921	31.299	32.163	27.161
78.217	34.342	27.487	39.494	14.965	35.667
50.366	59.449	28.163	33.432	16.602	24.2
78.802	30.77	51.373	29.515	23.053	17.352
76.676	33.317	31.487	31.193	37.02	22.558
97.277	21.474	21.081	25.188	37.31	13.272
55.711	41.597	35.517	31.193	23.43	17.352
70.84	27.366	27.734	31.009	29.52	20.895
26.461	26.549	27.734	39.743	26.29	18.405
44.742	29.474	22.87	25.253	26.64	11.312
35.371	27.334	42.687	28.924	20.3	36.891
45.857	18.489	35.324	32.459	25.37	14.775
35.919	15.537	18.856	25.448	16.89	29.268
76.721	22.093	33.281	23.57	42.45	32.671
95.406	25.499	41.919	30.876	41.5	18.24
79.628	18.866	26.473	30.039	21.73	23.57
93.03	26.282	33.993	39.929	50.13	28.749
65.063	16.999	48.814	30.796	26.88	15.374
54.629	26.549	47.966	30.257	33.32	17.696
78.217	10.946	37.439	24.087	32.384	33.038
92.759	20.219	46.372	41.917	42.741	21.846
80.645	19.734	30.099	31.299	34.277	23.151
77.436	18.055	49.336	39.598	29.403	27.98
84.699	15.929	36.979	27.196	24.281	30.304
72.885	19.006	57.407	28.117	27.766	28.723
98.484	14.111	39.699	30.393	29.403	20.124
66.269	13.274	15.689	42.443	26.433	24.293
78.217	25.046	38.117	39.743	25.754	16.462
77.168	20.735	24.037	41.025	26.753	20.859
92.237	23.634	35.179	28.81	42.592	19.785
92.362	21.973	23.533	37.378	21.887	19.048
71.838	23.931	50.771	40.481	37.95	19.205
73.496	16.203	38.872	43.001	44.75	8.848
94.536	24.477	28.284	19.401	27.36	46.561
45.807	30.27	34.582	41.045	28.45	29.854
56.306	17.859	33.32	32.128	30.97	36.108
65.432	23.221	32.103	30.982	32.66	22.222
75.651	25.637	38.992	33.725	16.22	40.842
77.139	22.915	22.361	29.93	44.007	15.998
42.774	16.633	42.306	38.118	63.488	14.977
53.804	22.605	46.511	32.636	62.18	19.166
56.387	23.931	21.237	35.76	24.501	22.558
60.34	20.735	29.829	23.64	25.012	18.24
35.241	15.984	34.552	39.929	30.521	39.283
79.844	15.48	32.981	37.334	56.277	23.345
76.135	20.989	53.165	34.401	30.932	23.824
48.342	18.773	20.454	28.667	64.921	21.949
28.748	26.878	25.754	46.314	31.62	20.859
77.332	18.866	31.331	38.053	19.17	17.696
85.549	17.859	47.681	32.154	27.41	19.974
88.93	20.607	45.736	29.82	52.49	42.309
84.414	20.735	47.488	27.045	24.69	49.644
44.87	24.477	28.356	37.268	29.89	24.845
46.156	17.859		24.087	56.02	18.24
90.921	13.667	49.19	32.836	28.74	32.671
31.818	15.984	46.827	37.378	26.65	14.14
89.445	20.735	25.925	35.621	27.61	11.72
42.261	17.809	20.496	33.725	38.45	10.86
78.569	28.159	38.59	36.307	60.8	10.51
70.743	14.111	33.803	37.706	27.9	7.3
94.378	19.734	29.022	39.139	27.74	16.91
70.937	15.48	41.043	41.045	28.9	18.82
40.909	18.441	40.992	29.235	25.451	15.06
57.894	19.145	28.14	33.086	24.734	10.33
51.537	21.239	35.999	30.876	16.002	14.16
44.972	16.999	37.792	39.244	32.111	8.76
53.804	17.257	44.244	43.077	16.638	8.76
47.067	15.135	35.853	34.993	24.139	8.45
53.74	14.111	22.915	33.086	33.13	12.03
52.862	16.895	38.124	39.826	32.941	17.87
95.913	19.912	20.75	35.367	30.588	14.16
87.108	20.219	33.365	32.686	20	19.09
49.166	22.252	38.996	32.961	16.638	18.83
38.836	19.912	20.496	27.257	28.284	9.51
57.226	22.838	42.129	29.235	17.686	8.76
88.898	17.809	43.09	24.493	36.471	20.02
65.001	13.341	37.792	37.268	28.23	10.33
72.228	21.609	50.89	40.724	22.58	17.03
58.652	14.662	36.158	31.193	33.12	27.84
85.189	26.282	28.794	20.87	25.98	30.26
61.195	15.984	23.824	36.103	30.77	26.63
78.893	24.94	43.006	34.639	31.26	13.58
36.646	19.956	30.305	32.128	36.79	18.76
51.826	24.041	43.191	29.487	24.69	12.07
58.254	24.94	21.797	17.105	22.29	13.99
36.646	33.843	34.672	30.257	31.52	21.35
54.734	22.527	45.069	18.929	41.74	13.01
60.983	31.969	23.958	25.286	33.09	17.69
70.197	28.501	36.422	28.924	30.13	12.45
53.203	15.984	44.104	34.209	23.64	11.95
81.47	20.219	38.631	17.857	20.22	10.58
44.825	21.404	33.993	33.725	41.03	12.61
56.453	22.181	61.463	26.923	22.58	11.19
39.691	20.777	35.901	26.305	35.07	9.38
80.321	18.675	47.538	29.263	32.08	18.36
44.652	21.447	48.003	22.934	31.23	12.84
53.251	22.727	40.594	28.466	30.03	13.93
65.555	22.851	49.233	32.761	27.39	12.51
47.335	21.447	35.518	32.128	30.16	11.89
64.425	20.595	39.914	21.222	18.37	17.91
34.551	26.374	48.815	23.395	46.03	27.71
34.551	24.33	39.914	33.284	18.63	13.14
38.569	19.074	29.235	24.893	25.97	17.2
46.355	19.417	30.494	39.578	34.64	17.03
36.646	15.534	30.606	35.989	33.946	17.52
84.55	33.066	40.552	18.131	19.58	10.7
51.826	17.902	53.621	16.863	32.066	16.91
56.954	20.272	43.165	23.219	21.904	11.38
55.298	27.46	41.054	35.621	15.542	17.48
46.355	16.012	40.72	25.545	24.574	11.53
77.805	22.351	19.655	28.234	17.925	11.28
84.55	21.447	26.474	23.64	20.438	13.36
57.854	22.351	24.876	23.64	18.83	11.89
55.484	20.595	26.279	23.219	23.537	11.53
72.869	19.991	39.7	29.82	38.272	8.85
39.101	22.351	52.591	32.051	26.04	12.89
56.954	19.514	46.336	25.959	24.664	11.72
73.293	33.066	33.333	18.929	19.861	20.02
44.997	21.709	42.204	28.147	24.664	11.38
49.166	35.433	25.149	26.305	40.7	24.96
45.454	28.305	26.279	19.903	33.74	17.55
65.081	33.435	52.101	23.535	27.12	14.14
36.646	19.074	52.298	30.769	30.32	10.01
34.617	22.644	50.298	13.385	25.4	15.4
50.206	24.446	45.14	22.057	20.08	10.4
96.316	21.447	18.49	26.149	52.11	15.13
44.767	19.222	27.735	21.144	39.01	15.01
36.646	16.533	41.345	12.627	43.88	9.51
38.569	24.752	33.333	23.64	38.24	10.86
67.573	28.866	23.679	24.627	60.97	20.65
30.492	19.124	49.923	20.672	30.81	10.01
61.825	21.447	50.298	22.39	37.41	12.23
54.923	24.866	21.563	19.059	58.71	18.15
63.311	24.291	33.333	18.131	26.6	19.43
32.778	33.208	38.118	15.006	33.09	20.28
51.826	17.204	35.082	21.795	35.52	11.28
34.617	15.534	32.712	36.667	19.42	10.95
65.555	23.016	39.7	34.639	27.42	12.45
33.091	28.305	23.884	26.43	76.63	8.96
51.826	29.351	68.25	26.305	31.433	13.99
41.907	23.483	25.384	18.131	21.235	12.86
59.091	20.64	51.115	21.908	32.593	8.9
50.819	20.525	50.211	30.876	30.404	21.04
54.545	18.525	34.598	31.035	20.761	21.23
69.532	24.031	30.993	27.527	22.685	8.85
40.656	29.027	44.367	24.76	23.714	11.87
47.456	22.187	40.865	19.231	27.301	13.43
77.272	25.232	48.657	23.077	35.867	13.01
10.164	24.031	29.428	28.81	15.664	9.41
77.272	20.697	39.204	27.616	26.058	10.09
59.786	27.217	40.282	28.147	21.729	27.27
45.681	19.276	28.197	17.248	15.664	19.88
50.819	24.031	42.461	20.672	16.287	8.16
39.101	26.867	32.438	30.876	35.85	8.54
32.141	15.23	31.979	27.045	28.16	23.79
23.078	19.701	34.555	12.627	25.71	15.4
35.469	17.941	37.112	16.064	24	13.29
38.33	26.198	40.865	15.006	20.4	12.89
87.459	24.806	37.705	13.867	21.21	22.11
46.156	23.076	47.768	32.917	28.84	9.33
54.629	21.428	45.388	29.793	22.36	11.28
39.394	26.153	43.117	29.96	21.54	10.86
32.778	23.432	46.098	13.26	22.56	10.95
47.913	19.46	46.207	19.986	20.12	17.83
67.283	15.384	27.153	22.667	32.98	9.38
68.366	23.932	25.44	24.588	16.76	9.79
42.424	18.779	27.82	19.341	36.12	10.49
32.778	20.925	56.029	22.712	23.41	23.07
35.339	23.076	30.996	18.361	17.03	11.89
36.49	33.775	18.265	22.136	24.02	11.38
33.471	20.64	54.794	21.223	32.01	13.99
54.629	26.867	32.927	19.364	24.6	10.4
55.876	17.941	33.33	41.428		12.21
41.216	19.46	38.53	36.148		11.53
42.098	23.076	21.994	37.311		13.29
53.953	24.806	39.088	20.6		11.38
66.459	16.641	51.564	14.83		14.7
61.359	22.027	32.52	20.973		25.88
42.855	22.87	44.91	30.351		25.95
58.289	22.87	46.834	16.166		12.61
53.008	14.183	38.543	27.487		11.47
37.969	26.333	30.927	18.828		24.548
60.681	17.941	42.884	25.178		28.71
47.913	18.007	25.094	28.999		22.587
42.532	21.865	15.608	16.561		20.081
72.426	21.756	29.996	27.393		16.52
34.351	23.076	38.074	32.212		29.851
46.675	19.46	65.964	21.879		21.344
32.426	20.64	26.501	32.332		18.88
63.654	24.324	22.635	32.332		20.164
40.768	25.604	23.502	17.399		30.241
60.606	20.235	23.502	19.569		48.146
50.932	25.789	19.233	31.972		27.884
23.957	24.324	40.399	27.791		23.219
35.371	26.153	11.509	27.709		15.583
83.677	20.697	27.199	27.129		16.486
41.907	26.867	25.735	36.671		17.973
34.551	19.276	20.613	44.811		15.831
63.437	32.012	30.41	34.697		30.443
42.451	21.428	41.043	24.302		30.68
35.662	16.923	25.54	28.437		17.051
39.51	24.031	24.695	28.991		29.343
46.774	25.604	28.147	28.437		31.184
28.588	30.342	31.14	22.253		19.632
57.276	21.593	30.022	28.676		28.398
30.492	27.261	25.322	25.93		31.041
0	20.525	37.341	20.616		14.199
36.646	25.465	42.064	13.945		30
54.144	24.08	35.684	12.822		25.087
27.273	24.08	21.791	22.388		30.222
31.528	18.525	30.768	17.91		20.789
78.466	24.806	29.921	20.273		16.486
76.811	19.74	45.351	16.573		21.758
33.368	21.606	26.49	18.997		22.832
36.395	18.268	24.595	15.639		28.71
48.956	19.642	29.718	21.427		18.035
46.379	20.833	30.964	23.735		20.896
49.631	20.507	19.829	19.049		19.375
36.678	16.954	31.352	31.661		28.71
53.375	20.833	31.352	33.327		20.492
63.654	30.587	35.811	36.099		25.549
75.271	37.397	21.087	22.609		36.576
36.896	17.678	17.314	17.736		30.824
52.53	28.328	24.486	20.942		17.47
69.251	23.652	41.524	17.905		19.913
40.429	12.423	18.494	34.301		18.791
42.098	16.954	25.571	22.675		13.055
35.144	24.728	35.8	13.583		23.6
33.471	20.647	29.922	21.998		16.486
35.371	16.257	30.156	26.087		14.926
45.404	34.359	19.293	22.609		30.241
32.426	17.18	47.215	21.157		18.158
38.36	20.647	33.664	34.521		16.486
54.25	29.299	24.75	27.222		24.09
46.255	25.345	34.379	14.341		27.237
77.613	25.534	36.067	18.812		18.997
51.269	17.786	19.359	22.675		21.526
48.791	28.123	50.313	22.875		17.31
27.938	21.2	36.142	22.675		29.627
76.135	24.572	30.283	22.136		18.432
27.856	23.57	34.379	22.875		28.981
35.42	22.609	25.644	22.675		27.522
69.23	29.821	19.954	22.609		25.527
27.12	20.647	19.219	24.901		20.949
35.9	21.96	32.057	32.068		19.114
55.49	28.633	43.009	32.068		51.46
47.4	23.611	26.622	34.783		30.97
14.7	18.686	35.368	35.215		30.28
41.59	18.686	44.328	24.348		33.8
37.2	21.695	19.059	17.736		33.93
20.8	22.609	23.812	33.453		27.51
18.8	21.018	17.304	39.082		33.91
51.3	15.528	27.312	29.616		47.79
26.31	17.786	19.967	11.136		17.98
27.12	20.647	20.793	20.942		31.25
47.88	22.609	30.644	22.136		41.92
61.2	18.056	27.441	32.998		20.12
28.17	22.609	20.793	29.514		20.83
36.85	25.61	16.084	24.595		21.47
37.44	18.056	37.08	16.034		11.2
30.28	16.954	39.577	13.245		22.84
51.45	18.891	47.567	40.6		33.4
32.49	25.534	14.336	26.145		41.92
39.46	15.713	19.788	27.166		23.57
29.99	22.395	26.622	33.453		41.9
50.09	25.039	25.604	24.595		46.55
42.42	15.836	21.298	22.272		20.01
34.43	25.947	23.7	34.999		23.75
25.3	18.891	28.779	24.595		14.9
29.41	16.667	27.778	31.111		23.29
34.43	18.268	32.699	25.082		21.09
35.42	27.287	23.348	36.563		27.04
43.72	30.744	14.832	18.731		21.09
41.18	22.222	36.62	33.226		29.5
71.14	18.109	36.376	27.826		22.8
58.9	16.897	24.465	21.229		20.86
27.12	22.266	37.815	17.217		25.87
45.94	16.197	37.815	27.166		21.75
37.67	20.223	36.686	14.859		18.22
18.83	17.568	24.299	33.768		29.41
23.53	28.328	28.24	37.341		26.12
37.2	21.695	25.342	19.444		27.7
64.51	18.686	26.22	51.62		35
60.63	34.606	33.166	33.768		7.51
37.2	18.519	38.745	29.514		40.02
28.97	20.273	31.873	45.65		28.73
31.27	21.062	27.397	25.678		30.92
47.15	23.72	27.308	20.282		23.01
17.89	19.706	16.893	19.444		15.93
30.71	17.698	19.854	22.272		35.14
28.97	24.105	38.731	10.141		26.68
33.53	21.886	28.078	17.391		27.76
23.71	23.57	36.673	22.609		54.37
37.67	21.461	32.85	37.473		20.04
36.38	26.62	28.582	22.776		26.04
32.88	22.744	27.501	28.763		37.86
22.97	19.379	25.516	21.41		34.36
14.71	32.231	30.746	29.034		26.68
33.28	29.762	16.893	25.066		37.5
32.35	19.196	26.341	25.066		30.37
27.75	27.613	47.782	26.624		38.2
17.65	21.461	36.939	22.43		30.85
40.86	21.461	19.854	23.214		22.84
27.12	28.965	41.724	24.752		25.21
31.27	22.899	24.843	25.421		14.51
53.99	25.643	21.905	15.028		33.59
37.67	20.791	19.854	24.158		12.15
36.85	15.522	31.661	22.776		34.551
28.97	27.147	31.52	27.491		41.196
21.41	27.147	36.331	23.643		45.88
31.68	24.542	35.056	24.111		39.084
42.42	17.577	23.055	26.455		60.97
44.12	24.222	37.775	27.572		43.712
29.12	21.244	47.914	20.339		25.802
24.25	17.32	24.866	19.439		30.68
38.24	21.92	29.886	26.455		35.084
48.51	26.323	33.281	29.681		43.591
42.42	19.071	30.22	22.825		29.175
29.56	21.92	26.687	26.624		45.26
26.63	33.431	31.095	23.925		38.812
35.54	31.128	28.39	31.437		39.645
20.8	30.307	33.155	21.772		39.645
34.43	16.375	23.337	33.736		73.51
27.12	24.871	23.892	26.497		25.802
26.63	22.635	22.666	25.727		51.69
29.56	24.44	21.532	34.522		26.908
31.68	19.552	19.026	35.544		39.511
21.21	29.009	25.878	21.566		38.812
29.56	30.914	33.747	19.15		37.774
35.29	24.871	33.248	15.896		62.965
24.96	30.307	26.621	21.253		29.175
18.83	29.373	28.417	21.147		31.137
15.84	26.323	23.362	26.749		34.882
23.71	25.503	27.164	21.147		33.222
23.53	35.734	37.776	24.111		56.458
35.78	28.455	26.199	32.658		22.117
30.28	23.042	47.109	18.006		36.563
23.53	35.734	26.199	34.393		37.233
24.25	27.842	24.595	18.068		44.413
58.23	26.272	28.674	18.068		41.707
63.49	21.92	29.165	24.887		32.875
40	32.341	21.228	14.953		39.106
22.4	28.032	27.599	36.932		27.266
15.84	27.651	33.148	17.739		25.388
40.86	21.92	42.426	28.048		43.712
55.26	24.057	33.866	26.135		22.82
41.8	28.502	32.222	24.49		24.33
40	21.244	38.762	36.507		29.6
29.99	22.869	22.498	15.512		41.87
22.97	17.624	22.222	29.87		20.31
15	31.298	33.754	26.17		23.29
32.88	20.415	28.188	20.768		21.54
17.65	23.468	35.795	30.574		37.43
25.3	23.468	34.307	33.658		25.33
26.3	45.33	25.503	14.463		40.55
30.71	43.615	20.23	29.839		29.33
18.83	34.931	12.766	38.409		36.68
35.42	27.692	45.522	18.253		21.7
40.86	24.785	40.351	25.67		38.13
22.97	31.954	22.836	25.993		28.16
40.86	33.253	30.305	18.505		44.72
18.83	39.162	30.128	16.607		25.89
44.9	37.107	22.54	17.687		25.47
33.28	32.152	23.16	30.209		13.4
40	24.785	28.305	22.438		17.07
26.31	34.071	25.317	21.512		22.71
31.27	28.595	24.712	30.685		46.2
37.67	29.109	21.015	38.228		37.71
69.41	37.953	25.259	25.023		22.78
69.42	29.97	28.734	28.696		32.47
66.55	32.152	31.938	38.29		39.48
26.31	30.599	24.712	29.667		43.41
52.61	29.254	29.088	18.573		22.19
23.53	29.677	35.653	51.095		38.48
31.81	26.475	18.226	36.124		35
38.69	33.299	30.949	29.71		34.15
27.75	32.051	23.696			44.16
28.97	28.299	25.521			27.49
24.25	25.612	19.574			25.16
21.41	31.235	31.268			45.41
15	32.897	21.194			37.92
23.53	26.318	13.793			25.16
17.15	25.351	35.409			25.61
22.86	33.573	17.583			45.12
58.212	27.433	30.842			31.69
31.57	30.779	19.574			22.71
30.263	28.387	19.574			41.07
37.426	31.075	43.618			29.36
24.999	29.424	30.949			32.93
35.353	33.771	21.96			21.37
30.967	26.601	24.437			26.83
33.475	20.402	27.967			26.67
19.831	19.654	27.127			35.38
24.233	29.677	32.204			22.63
19.695	19.654	19.574			48.17
48.465	33.573	37.423			20.4
25.95	25.806	21.809			43.04
21.399	31.869	21.687			38.46
30.174	23.792	26.834			23.63
14.862	40.17	23.132			20
29.083	25.872	35.909			37.02
28.71	17.426	34.483			37.55
31.14	24.129	26.834			51.47
61.322	26.404	22.11			22.35
18.128	30.524	16.255			26.26
21.399	22.128	17.958			46.03
27.949	34.333	25.015			15.08
14.118	23.697	31.977			19.69
18.713	20.788	34.293			41.68
16.898	16.308	23.278			40.55
41.129	21.635	23.097			31.13
32.495	33.175	30.204			43.04
25.106	27.635	23.019			43
11.835	18.208	21.032			20.7
33.233	27.553	18.645			23.59
23.897	18.404	21.733			43.08
37.426	22.828	21.032			17.94
18.713	20.152	31.827			40.6
34.505	22.209	35.798			10.751
14.68	25.024	27.46			25.097
34.55	24.59	39.907			23.795
33.23	26.843	22.866			21.502
28.95	22.047	26.917			23.075
10.61	23.449	26.948			19.902
30.9	22.189	24.103			20.951
26.81	42.241	30.601			44.385
23.67	27.926	22.829			17.245
22.06	31.819	18.716			12.741
30.19	24.071	17.193			25.986
32.39	34.451	30.601			31.437
21.1	23.05	28.699			16.116
14.37	28.319	32.153			32.393
35.5	18.133	20.461			19.606
36.62	37.166	15.903			40.419
47.84	29.052	20.668			37.102
35.76	18.133	17.78			26.309
17.73	37.058	19.033			30.279
21.85	27.492	15.244			28.03
45.05	60.206	36.904			31.908
31.2	24.443	18.486			15.332
22.06	33.775	24.032			18.233
26.8	30.302	33.506			18.018
22.184	34.971	24.974			25.482
30.381	39.163	33.911			27.751
45.193	34.827	17.044			25.482
38.456	30.003	30.851			36.342
44.05	46.817	18.16			28.558
36.413	28.822	14.789			35.455
44.482	39.413	18.579			26.604
36.761	33.287	19.608			20.951
15.968	24.156	23.274			17.358
27.146	27.077	27.676			28.215
20.82	45.508	35.46			19.339
24.994	30.54	35.622			32.393
35.455	39.132	31.194			18.966
22.355	28.037	25.641			30.107
29.139	25.347	29.263			28.852
30.839	23.65	29.598			20.544
46.417	28.808	25.641			19.606
20.449	45.74	26.678			22.127
22.241	55.032	27.676			21.891
21.719	27.304	28.118			22.67
31.976	23.328	29.82			17.3
47.153	33.8	25.801			13.04
32.293	43.536	33.652			31.2
35.057	26.082	28.81			14.78
39.664	26.891	47.712			36.86
37.414	30.22	30.876			27.015
30.51	22.721	33.333			24.26
32.19	23.488	33.554			18.12
49.52	28.701	24.627			19.65
48.58	27.098	37.706			43.46
17.95	27.098	36.425			55.92
34.35	28.111	21.72			26.45
33.88	20.883	21.315			40.61
27.78	28.144	17.039			61.55
35.71	31.131	34.077			67.24
29.07	33.911	18.072			22.75
34.67	37.932	20.728			16.85
60.71	24.611	25.416			20.01
31.94	35.099	19.613			27.91
64.51	24.725	18.072			22.25
55.47	51.117	25.53			24.12
36.16	28.799	23.393			63.92
41.179	29.424	17.911			16.36
33.384	26.275	23.915			21.82
56.562	26.339	36.643			12.41
44.054	37.005	35.598			33.41
33.167	22.916	20.517			21.38
60.621	19.03	23.175			39.85
51.167	18.303	24.006			16.85
27.896	32.547	19.277			30.25
30.528	26.913	33.476			27.06
49.98	34.307	24.574			31.72
75.703	36.929	39.096			11.24
46.67	25.22	23.175			18.29
32.46	24.835	25.301			19.87
20.17	19.616	14.657			25.84
27.6	40.046	29.196			30.15
56.68	22.542	34.977			15.65
52.82	17.154	38.637			23.16
50.25	31.933	30.689			28.78
16.81	21.541	24.911			26.8
20.45	23.549	58.543			29.9
24.24	23.332	28.274			11.24
44.63	20.955	23.046			31.48
26.6	25.532	23.962			25.25
31.86	32.197	22.049			15.97
39.7	25.62	23.279			17.59
32.84	28.086	19.265			27.33
40.62	22.23	14.323			13.53
54.619	17.806	25.514			29
25.248	21.172	32.668			18.12
23.952	22.181	37.925			29.24
16.974	37.874	33.634			11.12
15.968	25.269	20.946			24.67
25.748	26.658	29.056			24.54
27.933	24.072	31.654			21.11
49.604	31.334	21.615			39.76
41.792	39.816	17.01			19.1
30.507	27.266	38.776			39.76
18.622	28.406	37.167			36.49
28.565	30.485	22.971			66.1
14.46	12.547	31.71			17.77
17.272	29.464	26.584			26.8
25.599	22.181	31.201			25.25
25.994	23.89	22.893			16.36
19.228	20.702	38.812			31.22
25.748	25.138	26.92			24.36
17.198	21.327	35.952			25.36
18.066	22.572	30.402			31.08
22.184	16.333	27.788			41.8
24.374	44.583	20.68			53.71
17.637	31.853	29.61			35.76
32.135	29.464	29.61			33.41
30.51	18.937	22.231			34.23
54.05	36.1	28.961			18.53
26	20.912	30.402			30.42
71.43	19.894	36.769			23.7
18.21	27.506	30.363			24.67
21.72	37.874	17.001			20.01
41.8	31.089	32.402
56.47	30.341	26.765			17.964
86.97	25.441	23.784			22.864
54.63	30.77	21.378			25.021
64.38	28.251	26.158			20.084
44.75	24.072	27.983			29.463
32.34	17.745	33.043			23.967
43.45	27.625	23.365			19.431
43.45	30.485	28.981			18.755
32.93	23.89	29.53			25.532
39.93	26.658	27.041			50.587
35.71	33.753	28.334			19.431
25.25	29.165	18.926			32.534
39.62	24.788	22.004			32.781
28.79	25.312	21.378			61.734
31.94	29.575	20.493			17.964
29.45	26.658	18.991			21.632
30.51	23.706	18.329			18.495
51.14	27.266	17.36			22.22
41.8	31.438	37.094			42.7
35.89	25.269	19.881			15.243
33.14	25.441	24.851			40.964
70.44	41.641	18.926			33.026
18.21	16.533	22.227			44.039
22.59	25.182	22.884			24.956
28.79	20.702	24.043			21.026
25	28.251	16.028			39.887
33.69	19.894	25.778			34.694
32.14	24.072	19.881			21.854
31.94	28.096	21.891			15.243
48.58	18.528	25.343			18.755
31.94	23.89	22.227			25.405
35.17	23.381				17.964
49.62	31.853				27.888
52	26.658				43.263
18.21	25.527				31.832
26	20.543				32.385
35.36	43.966				35.973
28.79	15.224				19.348
21.72	18.528				25.908
31.94	17.308				29.243
35.71	22.888				28.798
21.72	29.792				21.632
25	18.005				16.168
27.89	20.471				31.011
18.21	25.849				23.005
18.21	20.901				8.034
27.2	22.539				25.214
21.72	24.189				22.723
29.45	22.671				21.854
49.62	34.006				28.798
30.72	27.299				21.928
22.87	20.277				23.005
25.25	29.891				30.592
22.87	21.415				14.483
21.43	24.554				21.632
18.21	14.946				23.005
25.75	27.044				17.042
23.96	20.277				34.88
22.87	28.434				25.021
18.21	26.416				32.385
35.89	22.007				20.084
19.31	22.888				28.061
22.87	27.299				21.557
45.595	19.983				34.554
49.073	24.594				21.928
21.52	16.456				34.32
30.518	28.985				21.854
44.912	21.09				23.967
26.551	21.09				25.214
38.829	32.459				17.964
29.836	25.347				25.15
20.914	24.874				32.385
22.684	35.485				29.627
46.765	20.471				15.348
46.267	18.915				38.403
25.055	27.908				20.949
29.836	18.915				31.782
47.203	22.714				32.385
27.409	25.657				15.243
20.541	21.415				26.156
45.368	24.066				23.422
40.388	23.568				21.928
36.927	25.657				37.381
32.716	33.86				38.862
43.634	19.123				15.348
34.102	22.007				32.781
36.927	24.271				18.495
38.563	32.061				17.964
32.716	17.391				42.586
35.434	23.943				21.928
30.434	18.278				34.132
20.914	27.044				19.431
37.412	21.872				23.628
27.409	22.714				16.267
28.872	37.726				42.851
27.69	33.42				24.168
27.69	27.044				26.946
39.681	25.308				25.908
20.914	22.671				18.495
28.872	31.647				32.385
38.496	31.146				39.439
30.264	37.617				14.03
26.454	25.728				16.562
32.08	23.053				25.908
29.489	28.867				41.667
37.549	22.605				46.185
35.288	24.087				15.348
34.026	24.889				18.32
33.722	29.726				21.026
25.864	27.529				33.751
50.723	29.38				19.096
19.514	17.599				25.908
43.575	28.373				41.899
52.762	26.451				38.403
22.684	32.626				28.966
22.684	21.316				32.978
29.05	26.835				37.895
25.03	30.198				13.681
45.58	65.827				16.562
25.8	22.325				31.373
42.22	29.675				25.908
36.04	24.075				18.755
21.7	19.672				20.949
16.32	24.075				20.084
25.48	23.607				26.156
21.09	18.64				35.793
24.17	15.792				33.026
12.61	22.904				33.124
30.48	21.827				24.956
29.72	37.76				10.475
32.88	22.334				34.508
15.39	28.372				18.32
19.15	32.391				23.005
20.39	25.193				20.949
22.93	26.909				27.362
46.18	43.832				32.385
27.5	19.364				31.984
27.5	22.64				21.928
15.5	18.22				20.084
29.83	40.846				42.053
14.53	37.094				23.005
38.22	25.056				28.404
20.54	23.46				43.114
18.55	17.644				28.742
16.32	19.672				36.33
12.61	19.496				27.362
22.58	29.588				36.374
22.58	35.239				21.706
12.09	28.763				20.482
19.15	31.747				21.854
20.54	20.486				41.899
29.33	22.449				46.01
30.63	18.547				28.966
23.07	20.486				29.463
17	23.643				17.964
56.29	25.833				33.894
43.54	27.882				15.348
25.8	22.563				24.434
21.77	16.589				34.508
20.54	28.793				26.524
41.6	16.009				22.22
43.88	30.868				17.964
28.336	22.334				17.964
28.336	23.643				16.562
29.241	25.833				35.442
29.61	19.672				25.294
20.624	21.349				23.353
37.558	14.186				29.022
26.516	18.547				22.455
38.017	32.865				28.19
40.074	23.643				17.089
22.535	18.914				23.967
25.345	22.563				21.725
30.76	25.966				26.66
43.501	29.119				66.016
38.415	22.334				24.434
23.754	27.821				17.44
27.083	35.288				14.03
27.083	25.766				17.066
31.25	23.47				11.254
22.438	23.632				20.969
38.92	21.505				13.262
34.359	24.448				33.124
38.415	17.129				14.059
29.829	39.328				21.045
32.609	22.81				19.033
21.751	27.75				28.061
20.937	20.572				33.668
29.463	14.843				12.217
30.334	16.513				51.699
31.319	16.513				21.743
32.94	27.572				17.066
19.654	15.526				23.508
55.041	26.172				29.627
34.673	17.968				26.961
22.438	19.953				39.653
25.087	23.353				23.781
23.57	26.359				37.895
27.083	20.992				34.143
37.093	12.576				27.377
50.173	19.172				39.234
35.661	28.121				14.732
44.536	32.644				12.51
34.673	24.582				20.185
33.657	19.172				22.67
30.046	31.609				78.847
28.336	26.13				38.245
31.801	22.204				65.569
29.463	30.449				60.667
41.353	30.502				22.527
61.272	20.572				22.616
22.146	19.816				14.949
26.516	19.953				19.781
29.829	26.749				20.969
37.558	27.094				23.713
29.829	31.674				14.511
26.03	24.187				23.005
20.33	24.301				19.781
25.26	17.955				25.721
33.53	22.366				18.054
27.75	15.003				21.198
48.41	25.006				32.385
21.89	25.006				18.517
21.2	17.993				23.628
38.91	33.755				32.385
33.82	19.76				18.862
35.3	20.143				24.434
21.89	22.644				18.948
23	33.714				14.399
20.73	29.681				37.703
21.82	26.725				19.699
14.66	36.083				21.293
25.26	23.693				45.107
23	24.187				23.422
29.6	21.251				25.437
56.83	19.441				26.705
30.91	25.88				13.944
39.93	17.001				23.577
23	22.021				22.67
34.31	28.315				30.697
26.03	27.82				21.575
38.57	26.725				14.511
16.36	24.301				33.632
19.33	18.897				28.658
24.73	19.76				14.511
37.48	19.189				10.964
16.76	24.273				18.884
30.26	16.878				27.974
20.57	19.044				24.956
26.22	28.118				18.517
16.26	16.67				14.511
23.64	16.754				20.521
18.72	18.413				53.35
34.97	15.727				30.749
25.71	22.766				34.084
32.78	19.619				33.751
34.93	15.096				30.697
24.73	21.64				24.168
21.28	24.614				33.026
24.39	16.67				49.425
31.22	20.587				34.88
35.3	19.441				27.184
25.26	20.28				23.967
28.4	22.644				35.928
34.74	23.487				29.022
67.052	20.177				25.721
46.578	23.586				50.619
61.795	30.491				61.813
45.619	33.697				30.539
55.784	24.349				38.107
31.017	24.505				40.964
33.306	28.152				23.422
26.77	27.606				40.369
54.718	34.302				25.405
37.858	31.475				16.067
43.976	23.715				19.348
62.663	40.722				39.234
53.539	33.333				31.011
48.941	23.424				41.899
59.116	23.586				29.243
33.745	23.747				30.749
51.387	23.294				52.374
79.263	25.331				31.782
66.39	34.59				29.243
38.116	22.529				30.113
38.116	23.747				30.592
57.175	19.284				29.022
22.81	36.456				24.168
43.864	33.241				31.373
59.116	19.324				21.854
31.331	21.842				27.421
51.004	35.374				37.381
50.618	19.907				38.445
18.799	35.823				36.152
52.521	20.547				34.88
64.592	33.241				40.727
84.363	27.853				29.898
25.837	32.193				27.006
45.619	28.821				50.714
49.042	24.691				37.034
35.723	29.885				84.564
56.047	21.096				33.751
22.593	26.335				24.434
30.858	28.837				16.562
60.186	19.566				47.016
45.187	20.042				28.966
55.431	16.806				41.473
44.309	19.805				41.783
63.441	19.079				25.908
40.124	23.029				23.353
84.071	38.912				48.536
20.062	26.631				30.906
43.976	19.566				23.422
50.521	19.566				25.532
50.521	21.441				48.636
45.187	19.486				37.034
50.521	28.149				34.554
50.521	18.789				46.844
40.124	19.805				30.592
42.152	31.34				25.021
78.579	38.912				47.934
57.772	22.302				34.508
39.632	26.335				39.562
56.047	30.58				20.084
22.593	29.216				35.658
35.448	27.472				17.692
28.886	24.705				44.622
31.488	15.239				50.331
54.808	24.192				81.017
42.036	21.623				58.487
35.03	31.935				29.463
64.287	17.447				30.592
31.488	17.935				38.445
32.258	25.363				19.76
44.309	20.848				24.434
40.851	22.407				46.741
57.175	21.294				44.477
31.331	19.079				31.782
32.258	26.631				47.46
25.26	32.009				18.054
	22.161				44.622
	17.803				25.721
	31.114				31.782
	39.012				32.335
	31.39				44.477
	18.955				49.065
	20.391				18.755
	19.805				15.453
	21.551				28.798
	22.161				15.453
	17.581				26.705
	27.671				28.118
	22.196				30.592
	25.793				23.005
	23.097				24.956
	25.363				52.374
	20.544				45.053
	22.858				29.736
	19.079				40.369
	23.097				39.398
	25.052				25.405
	17.037				44.186
	20.658				5.081
	22.582				30.749
	23.4				30.539
	15.031				41.004
	23.799				30.697
	17.037				44.039
	26.894				24.434
	28.564				25.532
	17.934				25.532
	18.621				16.947
	22.858				16.947
	25.177				26.946
	23.097				16.562
	23.766				44.368
	32.784				38.403
	36.476				46.741
	28.009				22.864
	22.161				38.57
	22.582				29.243
	18.621				36.374
	29.751				42.851
	24.695				33.894
	47.068				33.894
	36.027				24.434
	25.973				29.243
	22.039				46.36
	34.301				25.214
	21.418				40.964
	36.288				30.486
	33.865				47.426
	36.363				30.697
	38.314				27.421
	36.065				52.466
	20.373				16.562
	26.091				25.021
	25.044				28.118
	24.971				29.898
	21.901				26.156
	15.84				40.169
	24.785				28.118
	29.912				40.727
	30.158				25.405
	23.759				10.475
	25.949				20.949
	25.949				45.729
	21.129				12.051
	15.185				50.81
	22.483				29.898
	20.777				36.99
	23.72				30.113
	18.273				47.934
	26.126				31.011
	21.26				31.373
	34.628				40.648
	23.13				28.404
	22.605				36.152
	24.486				39.887
	23.09				22.22
	23.13				23.005
	25.264				47.016
	20.054				29.463
	26.372				31.373
	29.257				29.627
	18.474				41.043
	25.044				30.749
	25.627				15.453
	25.949				42.091
	29.32				49.032
	27.502				55.804
	27.165				41.043
	23.05				33.124
	19.091				47.153
	19.173				41.783
	18.506				24.956
	26.35				20.949
	29.071				54.041
	30.081				34.32
	26.35				16.562
	25.808				26.946
	24.815				25.15
	16.342				40.369
	31.359				36.639
	29.34				38.57
	26.171				28.404
	25.379				53.411
	31.708				41.937
	29.501				24.434
	26.171				23.353
	21.925				20.482
	25.564				50.873
	24.625				32.385
	26.998				25.721
	25.564				24.101
	26.588				45.799
	30.496				39.398
	31.708				26.524
	20.671				16.067
	17.547				37.51
	22.699				52.219
	33.631				48.37
	24.625				16.562
	25.564				39.765
	26.588				24.956
	32.971				43.856
	17.457				42.282
	39.036				38.445
	31.359				32.385
	20.054				56.722
	32.102				43.263
	24.878				51.126
	28.636				22.509
	31.955				23.628
	30.185				41.356
	25.067				31.782
	28.36				46.637
	23.043				40.964
	24.625				44.44
	31.006				32.385
	30.289				29.463
	28.026				17.964
	29.659				30.697
	24.189				23.422
	17.617				16.947
	22.887				21.706
	20.277				19.348
	23.188				37.034
	22.67				29.898
	28.676				57.401
	22.887				69.132
	22.887				26.946
	17.617				24.168
	28.294				34.179
	28.468				38.192
	17.895				39.562
	27.623				33.894
	30.415				36.374
	26.861				37.381
	19.123				29.627
	19.883				29.022
	16.988				40.727
	18.863				19.431
	21.962				27.48
	20.759				31.373
	21.962				11.361
	23.4				32.385
	16.396				55.456
	20.901				39.887
	24.189				39.887
	26.676				26.156
	18.863				30.113
	28.013				35.294
	23.568				34.88
	21.415				20.949
	23.901				59.526
	21.826				36.374
	23.901				36.859
	16.396				32.385
	20.901				28.118
	28.95				29.463
	19.734				52.589
	25.346				40.727
	27.769				20.482
	15.868				41.937
	21.085				27.48
	20.349				44.039
	14.743				29.898
	16.144				25.908
	18.712				33.124
	21.841				35.793
	18.947				40.169
	19.256				25.908
	16.889				24.434
	19.934				26.705
	23.067				31.984
	20.057				22.22
	17.348				26.156
	17.12				37.381
	13.342				28.742
	23.573				36.374
	27.069				0
	20.637				37.767
	18.447				38.107
	20.85				18.32
	19.958				21.026
	20.228				34.88
	17.062				29.463
	32.967				27.184
	24.211				16.562
	16.144				23.628
	23.884				28.966
	23.237				29.022
	29.752				27.362
	21.201				38.192
	19.154				33.894
	18.287				32.385
	23.216				32.335
	27.502				28.404
	27.573				25.15
	23.067				36.374
	26.352				33.124
	26.937				41.899
	17.857				26.705
	14.532				30.906
	14.335				42.397
	20.482				26.705
	26.937				27.48
	19.38				34.508
	17.698				33.894
	14.917				48.636
	26.433				25.532
	22.462				29.243
	26.858				31.832
	16.016				32.385
	12.429				28.404
	22.868				37.895
	19.634				43.151
	25.561				17.964
	34.048				25.405
	22.24				30.749
	33.545				32.781
	22.65				20.084
	35.714				43.856
	20.273				52.096
	26.19				27.48
	33.355				46.844
	19.634				47.732
	20.482				44.368
	14.483				34.694
	18.015				42.851
	28.297				45.053
	17.698				17.692
	26.217				43.151
	19.525				39.562
	23.809				37.034
	20.238				21.632
	18.015				42.851
	16.836				31.782
	17.045				51.441
	21.196				41.356
	11.231				33.124
	17.857				46.185
	38.114				38.192
	26.217				32.978
	26.19				31.011
	17.698				36.33
	24.542				44.477
	25.165				51.472
	27.759				37.034
	23.177				28.798
	22.309				25.721
	28.851				26.156
	29.701				43.708
	24.474				45.053
	34.086				44.91
	38.796				64.27
	24.718				48.636
	20.379				51.441
	22.916				44.477
	21.606				43.745
	22.879				50.587
	22.539				28.404
	29.293				22.864
	14.821				35.385
	37.991				30.539
	14.821				39.765
	27.007				37.034
	26.004				39.521
	23.177				34.694
	14.17				33.751
	24.613				58.844
	24.156				54.753
	30.555				28.404
	20.714				37.034
	21.326				28.966
	36.914				53.922
	25.165				21.632
	21.326				61.078
	28.732				38.192
	62.279				37.767
	21.486				39.887
	23.483				55.485
	43.83				43.188
	49.624				53.199
	17.452				26.156
	18.342				25.908
	24.11				27.421
	25.121				46.603
	26.016				27.945
	25.94				37.034
	26.245				29.736
	43.762				38.065
	32.482				35.928
	26.358				34.32
	31.707				28.061
	24.356				45.018
	20.543				34.88
	22.794				41.317
	24.275				54.041
	19.191				38.403
	22.039				24.101
	21.949				25.021
	21.351				30.113
	19.803				29.627
	21.164				33.415
	22.309				38.445
	31.549				36.374
	23.141				33.415
	17.048				23.967
	20.349				42.397
	28.569				48.801
	24.11				31.373
	22.309				28.966
	22.751				51.441
	28.359				38.065
	25.94				27.362
	19.652				31.424
	24.027				31.424
	20.349				16.562
	26.69				27.888
	29.897				49.032
	23.57				36.374
	26.897				46.741
	35.084				28.798
	23.439				39.684
	25.362				21.854
	18.088				30.749
	22.222				36.374
	24.671				31.373
	28.328				35.928
	30.651				55.34
	17.356				37.51
	30.185				29.627
	28.846				47.016
	33.866				31.832
	21.228				42.7
	26.504				36.99
	26.411				45.481
	21.228				38.192
	15.113				54.42
	23.201				23.82
	27.034				22.03
	24.369				32.56
	23.36				45.2
	21.999				16.61
	23.986				43.67
	30.021				51.73
	16.518				12.29
	22.906				12.91
	30.121				10.51
	31.774				13.3
	18.963				11.63
	35.359				43.59
	32.292				41.631
	25.979				23.443
	29.471				15.207
	21.685				36.213
	31.38				26.851
	23.105				22.191
	30.577				39.895
	15.333				81.227
	30.577				28.807
	18.963				26.851
	31.774				54.42
	27.879				23.82
	28.224				22.03
	23.986				32.56
	25.168				45.2
	28.273				16.61
	27.879				43.67
	30.531				51.73
	36.476				12.29
	28.614				12.91
	26.297				10.51
	24.216				13.3
	21.875				11.63
	22.313				43.59
	28.614				42.073
	27.429				45.967
	20.233				35.096
	38.397				27.51
	25.819				37.779
	17.913				32.268
	18.963				36.964
	21.685				25.197
	22.39				47.809
	24.893				27.092
	18.131				35.57
	27.196				28.76
	22.682				18.63
	24.661				16.69
	16.863				21.62
	18.667				22.41
	24.087				25.68
	14.334				16.56
	20.672				34.94
	29.263				33.96
	24.493				28.76
	15.858				40.7
	14.951				17.57
	18.356				15.27
	19.273				37.78
	18.929				19.94
	21.491				14.16
	22.057				24.934
	24.627				19.541
	28.466				16.769
	18.667				13.472
	19.059				16.086
	20.87				25.592
	23.112				17.088
	20.672				25.785
	19.231				33.391
	26.43				25.042
	24.627				24.808
	32.635				22.37
	22.39				23.063
	18.667				18.404
	25.253				21.656
	28.117				16.197
	21.027				23.468
	18.131				23.998
	18.667				18.208
	26.305				22.128
	27.196				16.086
	28.81				15.43
	15.887				20.788
	25.617				21.615
	21.314				19.193
	32.215				18.695
	20.493				16.114
	23.435				27.159
	22.912				10.597
	19.327				12.717
	19.944				12.322
	31.39				34.968
	31.293				33.619
	19.792				33.107
	28.737				30.7
	28.561				17.167
	31.774				18.109
	35.637				13.405
	20.095				19.333
	22.912				27.878
	26.201				22.749
	27.333				25.785
	18.472				16.796
	17.576				18.233
	21.314				19.052
	28.737				30.346
	17.111				19.724
	53.736				20.152
	29.19				33.175
	19.352				16.142
	24.296				20.982
	24.553				14.715
	21.757				16.876
	17.699				19.169
	21.757				25.93
	22.666				16.2
	24.325				25.46
	23.51				12.01
	23.892				15.25
	25.224				32.31
	26.907				30.55
	20.607				30.18
	23.51				28.66
	23.242				20.2
	36.099				27.44
	25.224				19.45
	22.91				16.36
	15.874				24.53
	23.272				17.24
	17.856				22.48
	20.059				23.13
	25.77				21.05
	21.107				11.98
	19.208				14.63
	17.017				16.74
	26.001				45.43
	23.256				28.43
	19.071				22.16
	28.387				27.05
	33.861				23.84
	17.442				24.38
	28.004				13.93
	23.081				16.36
	24.858				31.22
	29.07				12.1
	21.059				16.98
	37.571				28.28
	28.883				42.46
	22.904				14.65
	24.529				10.52
	18.929				20.658
	35.058				20.391
	23.943				33.727
	16.93				24.61
	19.767				23.029
	28.1				25.823
	23.022				16.475
	28.387				15.135
	18.293				17.037
	26.995				26.631
	43.099				17.714
	26.269				16.332
	28.075				30.27
	29.496				31.935
	19.049				16.284
	21.815				21.876
	26.098				17.037
	24.693				32.326
	22.086				20.847
	19.702				31.935
	26.382				17.803
	32.723				12.526
	24.873				21.404
	28.987				21.551
	19.852				17.037
	18.615				19.079
	26.746				26.542
	23.138				10.099
	16.587				30.296
	25.141				19.079
	19.049				22.161
	18.932				23.634
	22.387				24.61
	23.138				22.582
	20.297				21.331
	37.33				21.441
	30.875				23.534
	36.258				31.689
	20.113				20.997
	23.458				30.988
	22.086				13.315
	24.39				16.332
	17.246				4.516
	25.725				15.29
	17.117				13.315
	27.077				17.037
	21.052				16.852
	26.857				15.29
	29.521				28.149
	22.086				29.879
	18.615				16.712
	22.42				23.3
	28.498				20.847
	17.761				14.004
	31.072				51.88
	24.556				15.56
	27.47				56.03
	20.194				16.27
	29.073				46.05
	21.652				48.67
	21.286				35
	30.478				36.72
	37.058				33.99
	25.632				28.79
	32.12				22.94
	23.504				20.05
	19.625				10.18
	33.734				22.91
	26.204				13.6
	20.536				20.45
	29.666				13.74
	31.793				27.74
	22.712				37.577
	29.163				15.731
	26.567				17.063
	28.499				14.965
	62.122				15.873
					15.151
					34.273
					10.582
					11.64
					16.153
					15.408
					15.873
					15.04
					17.096
					22.498
					22.892
					17.452
					12.341
					21.427
					15.624
					16.732
					25.594
					16.732
					18.021
					18.267
					22.71
					49.28
					48.07
					22.75
					15.75
					24.07
					18.36
					28.52
					32.42
					34.64
					34.04
					20.31
					16.9
					18.36
					11.36
					12.03
					14.15
					29.88
					45.16
					52.873
					34.346
					16.574
					28.425
					24.186
					31.396
					15.465
					18.334
					16.08
					17.706
					26.726
					20.099
					21.648
					18.334
					27.026
					26.966
					25.74
					24.975
					16.18
					36.402
					30.136
					41.969
					19.775
					20.339
					18.067
					62.302
					23.371
					19.775
					21.648
					21.042
					14.041
					15.254
					17.797
					55.03
					21.944
					23.985
					17.055
					16.574
					16.574
					11.37
					16.96
					30.615
					34.346
					17.978
					11.511
					32.82
					41.18
					35.19
					33.95
					38.84
					20.33
					28.843
					19.089
					20.624
					14.725
					10.975
					10.733
					13.273
					11.802
					17.697
					13.991
					20.986
					19.975
					14.23
					33.59
					26.15
					24.97
					23.78
					22.5
					20.96
					14.49
					8.46
					22.8
					27.24
					17.39
					26.76
					29.9
					18.387
					37.339
					20.621
					14.936
					13.201
					15.395
					25.082
					31.683
					20.873
					13.069
					17.162
					14.279
					25.117
					20.663
					14.033
					8.349
					13.592
					13.201
					9.52
					50.85
					20.95
					20.07
					10.48
					11.89
					31.88
					25.11
					32.2
					14.27
					16.2
					14.47
					41.72
					23.79
					33.39
					14.27
					38.68
					15.23
					17.83
					65.042
					46.67
					13.2
					19.782
					15.945
					14.065
					18.763
					12.477
					15.945
					25
					25.44
					33.34
					13.44
					18.41
					49.24
					17.16
					21.73
					13.33
					18.86
					35.419
					10.74
					21.172
					26.972
					10.166
					11.948
					7.129
					18.199
					10.278
					12.577
					20.791
					15.578
					8.033
					13.686
					25.792
					14.516
					17.248
					14.198
					14.056
					13.454
					10.278
					28.57
					30.77
					29.14
					23.56
					30.77
					48.82
					20.6
					23.56
					28.57
					23.56
					30.77
					25.56
					22.86
					22.86
					36.59
					28.57
					33.32
					22.86
					30.31
					22.8
					34.42
					56.89
					21.67
					33.47
					37.73
					28.88
					16.45
					23.56
					27.68
					22.79
					21.37
					24.48
					24.59
					36.76
					27.81
					35.54
					28.99
					17.92
					25.473
					20.426
					20.068
					19.738
					11.472
					15.604
					12.356
					16.102
					19.094
					21.05
					24.43
					42.55
					15.45
					21.69
					30.68
					22.73
					36.9
					11.03
					42.88
					52.77
					30.07
					25.71
					55.87
					15.15
					31.23
					32.1
					50.43
					41.8
					33.64
					23.96
					48.79
					23.57
					55.87
					26.5

## Sheet: Exomeres
patient 1	patient 2	patient 3	patient 4	patient 5	patient 6
exomeres	exomeres	exomeres	exomeres	exomeres	exomeres
Feret diameter	Feret diameter	Feret diameter	Feret diameter	Feret diameter	Feret diameter
71.754	19.23	18.82	31.079	24.144	25.305
29.902	39.534	16.738	49.5	21.627	20.573
35.693	21.767	23.393	31.815	32.55	27.615
25.412	20.467	34.459	43.834	37.798	17.465
27.028	40.402	40.05	63.562	26.25	20.583
39.743	30.119	27.946	32.561	64.072	29.685
38.533	37.74	46.507	37.498	33.043	24.004
23.786	24.438	27.474	25.261	34.96	26.198
27.2	50.463	39.466	28.495	32.425	33.507
32	35.181	24.366	28.336	17.719	29.109
54.661	32.787	32.619	49.45	53.975	24.004
52.439	29.73	47.127	39.037	30.516	22.641
45.777	38.671	70.045	21.068	30.074	24.092
39.96	43.132	20.588	67.283	29.846	49.485
56.472	73.679	53.367	50.402	35.685	24.047
35.083	30.931	56.228	32.619	24.27	26.261
49.154	58.651	50.846	60.55	34.978	27.83
65.559	32.328	47.739	50.73	29.694	29.942
42.604	30.858	36.722	29.041	29.694	38.126
45.023	24.468	31.533	31.607	40.894	41.008
49.275	35.668	51.821	23.074	29.649	60.851
40.095	53.628	49.676	62.556	21.944	16.49
52.259	51.313	47.372	66.823	25.424	31.205
59.132	45.619	49.617	32.334	17.977	22.355
63.094	27.399	53.503	24.227	29.758	23.083
69.015	44.578	35.126	37.998	30.136	24.92
38.733	54.849	59.818	19.807	21.722	24.92
35.616	46.813	34.29	7.251	27.667	28.818
27.122	41.032	57.592	29.89	32.161	25.575
30.631	50.281	45.846	44.662	47.843	28.303
40.729	30.543	32.441	32.53	38.647	24.019
169.885	56.583	36.245	25.892	25.555	17.673
168.732	49.84	23.144	46.813	30.705	31.44
56.61	51.313	48.568	32.917	29.903	16.146
16.703	47.224	68.378	33.897	18.516	23.679
49.504	39.67	20.052	33.408	20.413	25.354
29.575	35.053	33.324	24.814	30.999	20.441
27.045	41.532	72.66	28.882	23.009	19.272
35.698	39.191	43.054	18.228	28.269	21.547
22.644	39.371	52.971	33.128	26.062	27.057
20.913	26.536	42.306	27.228	24.317	24.201
33.406	32.097	39.226	28.396	29.139	17.828
30.331	31.126	54.55	22.632	44.386	24.201
22.644	35.389	47.234	45.628	27.527	20.441
21.968	52.264	38.573	45.637	30.405	17.828
31.309	29.166	18.391	22.434	25.546	28.846
38.444	42.876	56.472	20.105	24.037	23.068
32.952	39.984	19.613	22.211	74.255	24.567
30.701	48.916	67.437	28.095	49.29	21.38
27.46	39.918	45.72	31.898	41.172	25.704
28.305	34.89	32.268	49.431	107.731	46.941
16.703	33.979	64.253	36.287	25.563	24.201
25.055	36.927	23.668	30.139	41.116	28.093
38.834	39.457	52.677	26.281	21.009	30.763
34.435	27.807	48.477	36.399	22.264	28.784
26.123	39.984	23.269	18.328	27.17	28.846
18.675	45.999	14.213	29.049	21.513	22.119
32.981	34.589	26.55	20.278	21.866	42.256
20.913	21.563	51.73	29.554	26.937	32.622
29.383	29.802	35.245	25.66	28.67	36.497
28.866	36.856	97.282	27.821	31.944	19.456
22.011	44.38	35.947	31.83	31.766	23.5
30.485	32.965	81.537	18.547	22.462	24.597
21.447	33.748	76.155	22.833	31.044	21.038
16.533	21.563	63.339	38.271	28.966	30.494
18.059	21.563	50.01	30.494	29.063	30.494
23.502	31.754	73.752	31.32	28.769	26.196
25.242	26.061	24.68	27.284	56.795	29.34
16.476	40.503	24.575	32.664	32.384	44.194
36.944	23.31	23.558	30.094	24.281	32.803
35.166	26.061	16.134	45.931	23.81	27.408
30.331	43.428	14.61	17.426	30.491	26.274
33.406	37.488	30.364	32.555	20.482	29.752
28.272	28.912	33.151	46.252	31.317	21.421
27.46	34.815	28.588	37.229	28.67	38.761
31.309	29.092	93.766	25.539	25.686	19.948
33.519	32.965	51.887	29.118	29.79	30.693
26.051	19.529	38.752	31.538	16.233	22.798
33.406	39.058	18.219	34.073	27.007	25.648
21.447	27.428	31.598	27.624	32.916	28.852
21.447	35.704	43.157	36.297	20.222	33.05
13.73	26.753	31.901	28.553	24.682	30.759
43.936	27.618	22.557	22.043	26.986	26.196
35.166	42.146	32.467	33.2	31.315	19.117
56.343	34.362	44.428	21.82	29.094	34.434
38.542	39.984	36.134	33.736	21.759	33.779
86.602	22.857	36.372	22.043	29.242	39.506
70.959	27.807	50.819	22.627	23.704	30.409
48.44	22.857	34.642	29.397	27.333	23.746
50.145	50.337	60.113	22.627	17.42	15.018
37.753	47.189	61.033	24.562	19.352	22.174
26.985	51.261	35.083	29.618	43.334	22.577
26.985	37.427	32.141	20.59	37.457	21.659
27.893	28.571	46.477	30.753	31.275	23.746
46.607	23.773	41.778	32.152	34.1	27.61
39.446	49.585	49.206	34.501	61.909	19.581
44.628	31.082	40.28	26.663	24.252	25.925
53.74	27.185	77.462	25.088	21.457	30.631
39.917	24.865	30.39	33.151	20.564	35.348
35.458	31.082	65.845	22.985	25.192	30.409
41.82	26.374	58.281	29.118	29.833	30.631
24.948	33.259	50.363	20.19	12.99	34.247
27.893	27.185	40.778	37.577	27.893	30.409
24.697	31.082	30.264	33.298	22.73	36.293
26.52	23.363	36.134	35.479	21.619	17.123
27.893	23.773	46.062	35.479	18.166	29.734
30.351	25.059	54.484	36.342	19.704	30.924
25.686	30.533	43.753	43.378	32.076	30.186
24.571	48.201	42.687	48.791	40.013	28.574
24.948	26.374	33.743	47.71	23.371	26.612
15.778	21.978	53.11	35.981	25.997	37.092
32.814	30.848	50.819	24.562	18.947	27.199
23.536	30.848	42.212	48.59	22.379	26.612
24.948	31.468	29.752	31.949	21.052	30.036
26.985	31.468	29.752	27.565	30.525	26.7
17.99	23.363	37.695	33.2	33.628	34.029
32.528	24.572	38.824	31.589	35.222	28.465
38.73	23.363	53.488	32.555	27.356	28.404
25.442	39.131	48.4	19.533	25.92	24.314
29.094	29.893	50.819	28.208	20.633	29.129
20.573	25.725	56.116	42.62	32.877	34.233
21.169	27.973	22.557	29.118	42.731	29.129
47.923	31.082	33.97	37.923	29.911	33.044
35.458	24.176	24.239	35.063	34.41	28.704
24.697	29.893	58.281	34.073	36.195	17.88
22.453	37.686	42.978	33.591	38.912	20.297
28.225	44.361	47.113	35.981	39.88	25.674
33.471	34.064	58.264	37.053	33.671	19.298
31.949	38.115	54.201	35.063	22.726	25.674
36.325	45.447	42.507	35.063	31.426	27.771
29.201	41.608	22.386	33.736	24.02	20.539
16.736	31.809	32.438	36.342	18.798	35.76
30.453	26.994	39.993	31.949	30.537	32.475
26.046	27.251	19.84	32.555	32.927	28.241
31.949	39.314	54.818	37.053	28.914	28.416
39.05	37.065	22.853	32.152	35.351	23.67
30.041	35.335	56.83	35.845	21.851	24.221
25.686	27.59	30.264	34.736	46.312	17.88
27.893	19.862	35.948	37.966	29.507	25.993
30.041	40.877	37.644	46.04	39.238	31.705
32.814	37.686	32.438	26.846	35.246	22.456
27.893	42.763	19.449	34.501	31.339	35.806
25.442	27.421	32.937	29.118	26.969	26.805
23.001	20.324	62.278	37.966	35.992	32.728
25.072	33.721	51.093	34.264	26.87	23.107
30.041	39.549	54.351	37.923	35.171	18.95
30.041	25.942	72.965	36.117	22.693	26.831
23.536	41.831	31.687	45.254	35.095	21.817
72.435	28.09	15.935	27.148	30.999	18.498
55.555	30.468	43.97	32	32.34	16.566
43.39	27.251	30.404	28.553	26.068	26.03
41.666	28.09	70.525	33.736	34.253	23.928
47.466	35.856	27.54	39.067	141.872	18.635
49.222	35.531	22.014	37.053	32.99	19.348
102.476	40.477	24.612	36.566	19.551	19.824
33.907	24.087	13.934	24.295	32.34	21.187
34.359	32.027	34.011	25.153	24.056	29.679
29	29.93	21.324	39.067	34.02	20.33
23.57	35.856	23.224	35.063	25.345	18.635
20.222	27.251	20.04	52.494	17.548	22.73
27.358	30.62	24.612	41.574	32.99	23.928
25	28.337	26.527	52.742	36.065	21.027
25.609	26.298	19.151	49.587	44.738	30.048
37.781	37.065	12.882	33.736	34.868	24.453
27.916	33.721	22.937	39.155	35.095	18.771
24.845	45.803	25.571	23.429	36.065	30.384
21.695	34.47	21.324	28.48	35.992	24.865
17.786	30.468	25.013	19.075	24.923	25.834
16.197	38.115	31.371	18.492	26.969	16.566
47.79	42.327	66.103	26.042	16.129	26.562
24.845	30.846	57.048	21.087	52.643	22.097
28.599	32.316	48.791	24	31.339	18.222
30.681	31.071	42.168	18.05	126.41	21.707
37.267	30.62	21.72	26.172	15.123	19.008
31.056	27.421	31.092	35.664	30.246	25.627
29.917	31.368	18.82	23.507	31.902	26.516
27.358	25.942	20.798	19.707	31.794	20.01
51.219	46.606	36.88	20.826	25.169	30.338
32.394	33.514	15.238	28.038	20.346	29.064
35.572	38.358	19.093	18.828	19.891	23.07
27.358	36.688	12.285	23.507	27.588	16.901
27.916	30.238	30.628	41.576	17.951	24.256
25.609	23.303	11.901	31.105	16.667	24.705
35.355	27.59	50.745	35.4	31.314	26.005
41.013	24.564	37.727	63.29	21.082	26.562
31.671	30.846	45.815	45.891	26.087	23.901
37.781	18.281	40.229	19.373	19.003	31.132
33.333	30.468	20.726	21.636	21.344	18.841
27.358	25.942	18.538	23.127	27.886	27.536
27.498	32.027	27.428	26.193	33.241	21.739
36.111	19.862	14.456	23.151	35.548	30.469
27.358	28.007	21.266	20.283	24.918	24.765
74.793	23.303	37.97	18.774	29.711	17.927
36.111	33.653	30.303	20.146	18.949	17.691
41.013	47.298	14.999	22.244	19.088	21.398
21.155	23.203	19.755	20.146	24.771	26.723
47.303	36.877	27.856	31.722	26.995	30.812
35.572	33.653	31.528	24.092	39.047	22.685
39.479	16.407	37.879	26.884	33.675	26.127
42.309	44.414	24.29	26.884	27.119	26.127
28.599	27.421	54.313	28.49	35.111	21.545
58.001	46.055	40.001	17.55	42.108	28.589
50.307	30.238	20.827	13.043	39.785	34.669
33.907	32.027	38.181	29.727	34.565	25.801
27.777	25.853	20.742	30.372	32.171	22.427
55.137	28.984	31.241	31.429	78.123	26.716
33.793	31.071	37.142	17.202	33.218	23.237
45.558	33.445	32.028	21.093	44.567	28.394
39.283	23.303	24.44	37.06	56.87	27.429
26.205	42.491	33.143	25.714	33.673	27.524
52.189	25.124	40.574	29.312	33.673	20.698
24.845	33.721	20.625	33.932	27.586	30.751
32.394	48.843	25.831	17.641	43.617	22.857
29.528	44.985	19.907	29.937	38.423	24.239
41.294	28.09	26	32.742	24.498	23.349
55.624	32.027	34.011	26.195	34.357	17.14
33.333	27.59	22.256	39.936	34.789	13.55
31.427	27.59	35.643	40.227	30.956	21.913
51.669	32.388	34.815	30.808	74.681	25.21
70.107	25.942	26.056	39.446	38.628	21
41.666	27.59	27.022	27.892	32.216	19.991
28.599	32.316	14.309	16.966	43.436	22.657
37.781	22.901	24.54	21.205	22.816	23.478
21.695	25.124	16.689	26.431	34.789	29.756
77.029	28.846	23.824	60.34	24.755	21
32.394	40.43	17.696	35.98	21.963	22.351
43.39	36.284	35.583	25.594	27.639	22.657
29.917	19.037	21.464	37.711	23.423	37.63
57.265	25.801	35.413	25.685	14.814	55.515
25.609	29.417	47.79	27.892	18.2	51.648
21.695	38.461	38.349	35.501	19.197	12.019
31.671	35.771	31.443	39.434	16.279	9.708
33.448	35.46	26.22	26.875	23.721	10.63
24.845	38.461	24.708	41.062	20.042	10.607
36.111	31.009	34.301	38.776	24.826	9.434
31.056	31.716	19.58	24.888	20.804	10.308
38.59	32.749	46.22	33.012	32.895	8.246
35.572	23.157	21.387	33.82	31.944	12.42
29.528	31.716	43.932	24.419	27.766	23.579
31.056	26.923	44.382	25.043	26.62	29.508
40.536	28.846	23.11	33.012	32.032	17.511
44.039	34.828	29.894	32.462	34.339	20.151
54.335	19.231	29.85	23.809	24.281	18.443
34.505	23.157	51.65	29.243	18.596	21.508
46.422	34.669	42.928	20.9	23.809	17.601
35.43	34.669	62.554	23.189	21.951	24.597
50.905	33.585	28.95	12.54	28.67	17.217
74.853	35.926	39.16	30.779	28.571	26.504
38.069	29.854	32.723	17.008	36.266	20.251
40.602	40.794	41.135	32.273	19.196	27.11
37.426	25.294	29.894	15.578	29.833	22.975
43.609	18.142	35.809	29.964	22.588	20.151
24.999	37.141	24.39	14.909	52.705	20.348
24.673	33.585	35.025	22.979	39.05	25.324
41.326	63.665	35.809	17.541	29.833	17.635
45.779	35.926	45.179	22.034	21.296	13.967
41.064	26.923	22.764	37.172	39.559	15.261
47.341	32.636	36.864	20.409	28.168	17.326
27.068	21.154	39.16	27.33	39.062	15.125
26.26	44.894	33.521	43.145	60.354	15.795
27.95	37.782	41.678	32.381	22.097	13.969
25.106	30.101	24.82	26.312	27.951	16.405
31.57	26.992	102.452	28.209	26.005	15.733
29.724	24.325	34.455	35.633	26.7	18.314
23.67	21.241	44.649	22.099	53.033	16.562
21.018	30.769	34.455	23.97	19.234	17.695
27.068	25	46.901	25.331	20.522	14.831
26.464	30.406	43.752	24.599	57.02	12.209
37.784	42.176	31.571	30.366	24.153	13.574
26.464	50.588	43.12	22.664	26.27	21.837
30.174	27.735	44.841	21.842	57.25	28.972
25.95	26.066	57.5	13.124	28.333	21.076
36.331	23.362	44.023	21.842	26.828	47.127
35.354	28.671	35.661	22.085	16.967	17.145
30.263	36.437	37.96	18.353	19.403	24.581
50.905	29.4	35.809	21.561	24.225	20.606
33.795	29.626	42.214	16.097	27.44	19.88
39.933	28.161	31.946	22.964	31.392	19.464
32.989	28.515	39.995	22.529	29.104	21.687
30.174	28.826	39.16	14.917	38.591	20.312
37.21	23.218	20.568	27.935	16.967	15.999
29.36	30.037	42.681	23.843	21.693	17.091
33.475	28.98	37.925	26.593	15.784	18.771
31.141	21.37	35.809	13.803	30.679	21.951
55.172	35.852	34.185	23.586	40.069	13.991
34.27	47.504	26.067	13.124	45.686	16.463
52.623	30.442	19.848	16.471	50	17.354
44.344	31.907	51.419	18.804	19.586	18.447
55.899	21.108	19.647	28.422	26.99	22.223
32.989	19.46	32.193	21.981	20.447	25.798
26.26	27.074	25.71	26.997	25.257	17.867
32.329	30.088	43.296	46.153	52.399	17.697
27.95	24.779	35.661	17.958	30.229	27.438
29.083	28.594	41.135	33.812	43.201	20.896
24.673	24.842	28.95	20.476	57.394	23.347
64.393	26.958	14.991	18.314	19.757	22.628
81.55	25.03	27.642	19.876	26.632	23.643
40.196	30.553	42.928	21.625	21.599	18.006
98.551	27.647	46.22	30.864	27.941	18.253
61.413	24.588	23.281	32.247	54.195	14.953
60.498	26.784	32.884	25.785	42.977	18.006
44.817	32.539	45.789	23.049	46.025	13.786
39.862	32.635	41.039	30.864	28.004	14.803
40.583	32.635	31.571	37.786	37.3	27.843
52.179	25.77	36.864	19.75	20.913	26.149
45.704	15.225	37.114	28.711	20.641	23.051
37.377	25.03	34.493	11.836	24.866	25.475
46.766	25.03	28.767	22.409	26.051	21.788
32.249	23.077	42.928	23.049	20.913	17.953
57.081	29.19	38.65	38.07	53.424	22.477
30.761	24.031	37.079	23.328	27.662	35.915
32.249	21.538	44.738	22.932	25.962	41.092
58.434	23.433	24.172	21.4	43.341	39.762
43.09	26.469	27.594	25.785	26.015	24.681
46.766	30.769	40.258	32.974	20.825	36.226
38.956	22.188	17.588	23.489	27.26	22.585
28.735	27.521	31.571	26.789	31.227	15.147
20.181	41.851	40.683	31.107	22.606	44.68
15.845	11.094	30.18	43.454	17.978	41.609
28.443	35.883	31.235	17.814	27.056	27.401
28.443	32.708	35.809	18.442	26.039	29.272
35.509	28.368	31.161	19.437	13.108	16.943
16.433	21.757	16.462	19.916	23.322	23.962
25.198	27.521	47.698	26.588	27.471	22.34
25.982	32.708	45.565	13.872	18.6	26.913
24.66	36.014	61.51	32.644	19.275	34.371
19.043	28.368	60.907	27.131	19.275	52.408
43.426	33.282	26.802	16.302	25.544	19.743
28.541	37.051	23.158	25.594	24.094	24.488
23.949	39.404	31.369	21.192	26.877	17.316
30.707	37.432	57.841	15.161	28.624	19.126
27.728	25.373	33.931	27.326	23.406	18.273
29.747	44.055	35.071	24.937	31.294	36.795
18.448	42.746	31.369	18.906	17.752	44.887
29.217	55.042	53.695	30.454	27.851	15.789
31.655	44.801	26.984	25.775	53.209	22.735
37.377	31.379	52.584	24.507	45.178	51.373
29.765	41.281	68.797	28.817	36.909	20.289
39.764	35.883	42.086	24.749	26.786	17.593
30.027	30.46	51.209	26.537	26.405	27.4
14.939	59.425	45.241	23.054	19.009	38.512
30.249	24.807	29.593	18.906	16.623	32.278
25.44	48.063	33.858	27.205	20.307	43.799
28.443	50.932	46.633	24.376	32.075	25.488
28.541	28.368	40.9	27.484	24.828	13.672
34.928	38.554	34.719	31.898	31.473	15.905
31.609	62.303	23.89	19.971	17.002	20.321
31.956	30.923	49.25	26.024	12.542	30.448
36.7	49.327	29.593	33.685	35.233	22.938
31.956	33.139	43.692	30.728	22.207	16.907
30.543	44.376	23.89	19.476	18.671	20.919
51.528	32.344	64.478	23.527	17.737	19.152
33.227	26.154	44.639	25.555	32.273	17.203
32.893	34.811	48.849	21.806	17.737	18.969
27.399	28.905	61.35	16.288	28.044	27.049
50.827	38.059	49.25	32.103	34.563	18.293
26.788	27.735	42.572	19.219	19.009	13.31
37.149	43.758	34.53	19.431	20.721	24.503
41.831	22.4	50.448	20.051	24.742	14.462
35.863	34.401	36.931	22.315	24.216	22.84
38.749	25.233	45.308	26.342	26.865	47.189
36.775	29.553	30.83	21.237	33.176	18.811
22.165	56.944	24.33	21.759	28.888	17.746
23.495	39.223	24.674	21.853	23.459	21.994
46.99	45.43	29.739	23.079	21.867	30.204
19.936	37.997	31.818	20.051	15.316	21.697
19.936	55.491	19.556	24.661	20.918	32.08
21.014	39.404	44.361	31.364	31.439	30.999
27.5	35.082	22.16	38.861	28.574	24.507
25.951	33.881	22.16	30.839	30.924	21.994
28.389	45.247	28.756	17.202	18.997	20.145
32.977	29.593	36.502	13.553	33.04	17.746
23.612	23.933	38.757	21.853	33.176	21.994
20.074	24.325	37.43	27.59	29.582	24.241
26.788	46.79	45.645	26.954	19.233
28.292	45.897	44.321	22.361	31.878
39.103	31.716	20.2	25.754	47.738
37.149	21.373	48.558	27.105	23.514
21.014	29.231	19.658	24.949	40.636
27.399	26.289	26.374	18.571	29.567
26.268	29.392	58.397	21.759	19.711
41.032	37.179	24.865	25.873	57.468
42.356	26.469	36.047	30.136	35.535
19.374	21.538	15.849	20.203	37.179
24.975	44.615	21.757	14.915	22.541
20.211	37.841	35.778	22.361	38.657
58.878	25.233	54.415	19.431	19.79
54.799	31.567	17.165	14.708	50.456
46.813	28.617	35.438	24.411	40.799
58.36	39.703	53.158	22.588	57.894
40.422	29.871	37.363	19.431	39.959
38.534	32.013	45.095	31.331	39.294
26.788	48.893	52.426	20.051	36.82
35.32	20.698	54.592	18.79	23.608
34.209	31.716	27.538	30.271	39.38
39.941	24.762	33.476	22.315	28.531
30.088	26.117	19.658	26.342	20.174
42.356	33.279	17.165	17.202	41.379
47.224	41.295	14.073	24.578	33.716
53.266	46.531	48.352	17.202	35.639
67.769	23.815	18.778	22.953	32.335
29.062	44.726	29.487	31.51	16.962
32.725	47.064	25.631	26.17	26.09
25.844	43.991	26.556	29.311	54.353
24.189	21.084	44.827	33.323	36.03
21.661	27.196	45.309	32.864	32.335
27.399	24.916	32	21.352	26.49
18.35	19.576	44.321	19.361	31.788
20.074	28.503	34.958	22.098	28.159
19.936	41.848	28.157	22.82	28.159
19.936	20.155	54.119	29.346	33.192
26.581	49.407	39.757	29.346	35.158
19.936	24.916	31.939	27.492	21.81
26.268	23.654	68.235	21.018	19.755
29.062	33.279	12.712	31.538	36.935
24.975	37.807	24.821	12.963	17.717
30.088	42.754	28.778	26.292	26.769
23.14	38.61	46.923	18.818	35.847
23.495	33.336	36.582	17.024	24.764
29.719	34.188	28.157	21.892	21.646
26.581	23.572	43.4	11.437	27.405
38.749	32.581	30.233	17.156	18.929
26.788	36.571	23.509	28.336	18.561
42.874	32.815	47.602	28.751	19.11
57.358	49.096	29.159	27.074	22.273
32.629	26.264	32.207	26.271	28.271
21.87	30.952	29.159	34.672	29.348
21.87	29.817	29.737	27.137	19.11
30.716	22.913	36.478	25.242	17.609
25.597	34.41	40.666	31.015	47.322
33.667	23.489	24.828	22.098	48.151
27.628	33.729	77.037	18.053	28.989
20.637	23.437	49.656	25.685	16.205
24.35	42.187	37.907	19.581	20.985
26.724	35.113	22.68	16.175	24.453
23.806	25.627	26.883	18.084	38.663
31.14	38.654	30.928	15.462	24.453
27.21	30.055	24.742	24.216	16.205
22.679	40.894	28.718	25.685	26.207
27.39	28.168	54.785	18.084	21.367
29.016	18.75	38.903	19.581	22.74
36.38	40.894	35.299	34.247	22.472
24.618	25.243	52.23	38.362	31.781
33.226	27.687	23.12	18.084	27.46
29.685	25.435	42.631	28.056	43.635
25.145	31.25	32.696	28.574	23.462
18.19	31.25	18.113	19.581	40.961
20.637	44.988	18.91	25.685	46.155
17.826	37.532	39.16	22.402	53.951
37.313	28.298	31.665	35.348	28.669
28.272	26.608	36.429	22.402	38.542
30.822	36.477	18.91	22.395	22.139
25.915	39.774	18.215	22.779	37.097
31.609		28.543	38.137	24.096
32.629		36.682	31.427	69.683
17.171		43.783	20.031	16.543
26.353		25.831	32.305	19.231
24.35		36.429	33.13	49.442
34.437		14.996	24.295	35.355
39.983		40.82	24.728	23.157
33.028		41.637	25.61	15.02
34.341		16.681	36.111	33.086
41.981		29.26	20.833	22.509
35.652		51.848	29.821	21.501
27.149		31.513	32.305	27.735
57.15		54.308	26.833	68.188
23.806		19.519	29.242	42.288
48.734		60.142	20.742	16.538
67.066		43.889	16.971	28.718
33.374		41.379	21.705	48.629
55.904		30.757	34.897	28.791
39.695		45.517	18.523	40.717
63.037		43.645	42.437	35.049
40.472		70.375	19.821	63.417
35.143		36.192	28.783	38.86
38.395		20.793	20.87	30.127
37.701		95.531	17.385	42.606
23.381		30.74	33.44	36.471
27.801		24.302	22.706	32.621
29.126		46.551	26.667	22.906
25.539		24.857	17.938	35.573
48.036		43.941	14.667	39.284
24.561		36.422	37.547	29.001
31.609		44.963	24.148	55.625
25.317		31.686	22.706	31.672
29.191		34.697	18.95	44.531
28.004		26.018	26.8	33.564
23.702		20.108	31.944	25.154
27.46		27.296	28.146	24.845
30.701		31.47	24.101	33.449
25.242		25.666	25.37	23.733
18.318		30.74	17.165	38.69
47.244		28.035	20.994	22.906
36.842		19.064	28.529	23.733
57.108		23.543	42.913	21.695
28.866		39.935	29.752	21.695
30.701		36.89	16.336	36.111
44.702		31.181	15.266	39.772
36.636		34.109	17.889	32.394
37.097		23.843	23.521	35.573
42.585		26.587	15.237	43.39
34.353		23.764	28.315	35.136
45.33		19.965	23.827	27.778
31.37		46.087	19.61	25.61
31.068		39.821	31.441	33.907
27.46		81.323	29.537	21.155
23.702		56.779	30.534	32.513
22.139		58.096	25.871	29.918
30.331		36.265	33.67	37.782
36.636		15.726	20.558	22.395
26.41		12.991	24.391	33.793
23.702		43.722	20.558	27.358
30.331		45.897	24.391	25.154
29.126		35.165	24.834	23.733
30.701		50.399	23.827	33.793
33.18		13.752	22.089	24.845
35.005		19.892	25.73	27.778
26.123		31.453	32.879	21.695
32.952		27.369	28.823	36.014
38.248		24.28	18.069	11.094
19.417		32.889	26.936	37.051
31.609		25.502	23.014	32.708
35.005		40.614	42.598	55.042
46.763		27.369	28.012	37.051
30.331		25.502	32.047	30.923
33.519		32.329	32.803	37.051
28.866		34.572	32.627	25.373
32.952		22.367	20.382	30.923
35.645		16.321	25.25	35.082
33.009		20.005	28.012	30.769
28.004		17.787	55.494	39.163
22.644		17.749	31.919	36.923
27.46		25.047	45.943	59.186
47.957		19.767	20.843	27.692
28.004		18.163	26.307	30.923
30.393		14.194	29.994	30.428
31.128		32.663	21.922	24.055
30.331		41.031	25.49	32.497
21.709		26.423	30.503	24.055
37.35		33.727	45.141	47.658
43.936		14.661	29.149	34.284
50.968		33.353	26.67	49.335
35.804		20.08	16.169	42.524
24.018		28.26	27.24	17.446
28.866		42.097	25.565	43.578
41.691		19.307	38.523	18.879
46.763		19.812	25.565	22.638
35.005		26.886	23.611	26.256
47.759		39.149	21.922	36.567
39.831		22.199	32.457	55.052
39.831		21.24	15.314	28.535
47.759		25.332	16.867	21.699
46.849		28.968	29.672	20.655
50.594		29.775	39.703	25.039
72.08		15.52	26.67	20.906
49.377		16.447	22.866	31.079
33.771		22.657	26.16	42.28
30.29		25.91	26.039	23.836
30.622		29.542	18.165	27.892
36.65		28.968	31.494	31.079
25.472		13.839	25.571	29.933
34.07		16.447	27.94	30.867
51.043		12.006	23.608	47.764
27.11		33.753	30.685	21.826
45.028		32.44	21.277	35.968
28.21		38.043	19.083	30.867
58.102		20.459	19.03	37.862
28.478		34.394	20.06	30.958
38.472		15.604		22.9
23.933		28.914		25.866
24.765		26.011		47.085
26.256		28.235		40.832
35.24		14.457		39.159
32.235		19.748		19.017
35.24		20.445		28.271
24.353		33.473		43.115
22.514		28.501		23.829
27.482		34.891		34.484
26.256		23.279		38.325
43.714		14.232		40.615
31.358		23.017		24.985
28.832		23.721		26.574
19.236		22.057		33.148
31.998		17.306		20.238
45.587		20.085		19.162
41.084		33.546		21.523
19.236		20.595		23.281
32.235		21.257		37.559
26.256		35.429		36.569
27.482		30.004		18.525
33.242		24.262		46.384
54.221		18.608		25.466
32.47		21.419		35.116
27.848		31.054		18.525
24.765		24.19		21.428
28.478		24.826		29.392
26.256		11.165		37.464
27.482		20.041		21.602
32.235		26.643		21.602
27.848		23.279		23.221
56.33		15.899		39.832
41.33		23.017		25.962
29.355		31.579		29.95
41.392		30.004		28.802
29.355		14.711		38.643
29.268		27.474		24.524
29.268		17.156		22.884
38.34		35.793		44.852
66.939		27.094		20.366
32.47		22.644		38.71
25.472		23.838		22.77
28.21		29.137		22.856
40.274		27.99		33.715
39.383		18.428		42.144
31.358		33.662		24.954
37.471		17.299		15.966
38.538		27.566		37.024
39.831		24.669		28.911
33.846		27.295		31.138
25.67		13.926		40.993
36.167		33.487		28.037
33.117		24.2		15.97
37.331		38.326		27.787
28.724		13.926		47.175
32.349		31.901		31.83
24.262		36.028		29.462
25.077		24.671		25.319
30.093		34.92		37.848
21.16		30.319		27.879
31.161		19.078		43.919
41.237		28.796		15.93
42.558		33.157		24.624
19.032		27.936		24.064
29.245		37.007		19.269
27.287		23.645		31.021
32.658		37.26		20.21
23.093		28.6		29.745
23.093		23.325		16.55
25.077		38.789		29.623
33.719		37.26		18.157
28.724		28.204		19.847
29.159		21.657		21.177
33.645		35.717		31.487
30.508		36.548		18.323
22.43		34.27		29.154
38.131		22.59		18.035
28.724		31.294		17.094
38.59		38.833		25.211
33.344		57.888		25.879
23.093		22.803		19.837
27.009		22.803		20.289
23.843		26.549		23.549
31.482		43.433		35.967
29.159		29.242		32.868
34.238		37.276		18.986
36.237		25.495		19.042
30.508		31.248		28.092
32.349		13.703		30.019
60.602		36.055		35.848
28.724		39.24		23.842
28.549		22.44		20.446
23.843		41.7		23.594
36.167		22.176		32.411
19.164		35.922		42.407
30.176		26.978		35.115
22.43		35.481		41.221
28.549		24.13		47.725
20.679		32.712		24.73
28.724		38.307		30.478
17.518		42.076		25.455
30.093		21.454		40.041
26.253		10.681		34.736
22.43		28.88		22.119
33.344		22.615		43.712
25.574		12.7		45.491
34.164		36.412		27.029
44.913		23.131		22.998
37.708		31.046		37.053
34.719		23.829		32.208
44.362		14.347		28.913
53.419		40.579		32.631
29.175		26.441		28.434
48.647		37.011		18.568
27.076		30.2		22.774
47.158		21.969		24.702
52.91		37.393		32.491
25.29		28.694		24.516
32.296		33.699		23.94
30.895		22.918		47.092
30.17		26.641		20.846
36.38		25.133		32.903
47.47		20.289		27.372
41.675		28.593		36.157
29.842		20.509		23.386
41.259		19.444		26.888
29.759		42.876		29.032
33.272		33.958		28.577
36.108		14.583		46.612
26.71		36.441		20.846
39.305		35.389		11.286
35.766		53.999		20.207
41.675		35.655		26.958
29.175		37.527		29.531
33.346		25.352		48.744
31.369		21.411		32.703
29.593		30.201		28.337
33.346		41.247		30.028
28.921		28.344		32.703
28.057		24.305		38.138
30.815		18.701		72.221
33.785		25.352		25.783
37.903		23.813		16.028
39.492		25.972		24.551
30.17		19.748		23.365
45.241		21.14		25.196
44.639		67.353		26.347
34.719		23.411		22.667
35.071		26.174		32.363
40.9		20.17		33.636
53.603		26.174		25.789
48.647		18.875		54.567
33.785		20.17		31.151
25.29		29.074		33.881
33.272		12.49		36.569
57.243		33.77		40
61.63		49.992		17.541
28.232		32.878		27.262
29.842		38.613		38.215
41.851		42.518		27.863
28.835		34.456		28.368
36.582		29.024		13.234
39.492		44.3		28.905
17.883		17.8		41.567
48.799		22.391		26.946
31.369		25.061		41.086
39.492		29.312		36.559
36.917		42.846		24.52
54.918		26.926		38.289
28.057		40.926		21.931
36.716		21.277		50.982
29.593		41.923		32.544
22.292		26.167		46.324
26.617		43.811		24.52
33.858		38.859		31.574
36.108		43.167		28.409
36.108		20.136		20.953
23.993		57.259		18.913
28.406		26.688		27.296
36.582		34.057		39.918
23.993		36.528		20.328
26.71		28.201		32.655
50.581		25.442		34.794
28.406		46.768		31.358
33.272		17.817		46.039
21.846		15.327		49.867
25.29		24.753		29.043
27.076		32.757		24.412
29.842		38.089		25.173
28.921		37.076		30.439
74.133		29.005		22.784
		21.455		34.847
		39.077		29.109
		16.134		22.343
		16.036		33.222
		32.121		19.849
		29.493		41.166
		32.514		29.053
		27.519		35.022
		20.074		27.406
		18.413		22.581
		36.713		26.381
		45.041		31.115
		41.392		28.815
		27.519		27.594
		39.025		25.246
		19.375		37.538
		19.179		36.415
		19.634		36.337
		62.371		27.201
		38.653		58.485
		24.794		33.142
		32.684		28.826
		21.59		28.727
		26.418		38.835
		28.615		19.234
		18.098		37.341
		18.098		39.345
		27.17		54.458
		20.696		31.26
		17.096		24.181
		34.265		34.43
		25.097		30.613
		30.958
		12.216
		27.316
		11.342
		12.528
		17.276
		24.875
		29.49
		12.216
		30.54
		37.065
		31.234
		26.614
		20.68
		20.222
		19.136
		28.552
		29.609
		11.902
		31.234
		27.062
		21.316
		26.209
		16.102
		36.739
		25.59
		22.237
		20.485
		18.497
		29.108
		27.84
		32.766
		14.939
		34.251
		25.817
		28.27
		14.939
		16.011
		24.864
		32.022
		40.393
		30.378
		18.784
		26.959
		32.022
		23.62
		42.039
		34.119
		30.773
		26.565
		20.912
		33.404
		25.806
		23.4
		34.58
		43.148
		20.717
		34.452
		46.801
		33.093
		44.232
		24.086
		29.699
		21.001
		25.576
		40.164
		23.963
		23.4
		28.007
		30.046
		17.204
